# Supplementary material for: 3-Chloro-4-fluoro­anilinium picrate
Source: Acta Crystallogr Sect E Struct Rep Online. 2013 Jan 16;69(Pt 2):o240. doi: 10.1107/S1600536813000718 (PMC3569773; doi:10.1107/S1600536813000718)
Supplement: Supplementary file 1 [file e-69-0o240-sup1.cif]

##############################################################################
#                                                                            #
# This CIF contains the data in a paper accepted for publication in          #
# Acta Crystallographica Section E. It conforms to the requirements of       #
# Notes for Authors for Acta Crystallographica Section E, and has been       #
# peer reviewed under the auspices of the IUCr Commission on Journals.       #
#                                                                            #
# Full details of the Crystallographic Information File format               #
# are given in the paper "The Crystallographic Information File (CIF):       #
# a New Standard Archive File for Crystallography" by S. R. Hall, F. H.      #
# Allen and I. D. Brown [Acta Cryst. (1991), A47, 655-685].                  #
#                                                                            #
# The current version of the core CIF dictionary is obtainable from          #
# ftp://ftp.iucr.org/pub/cif_core.dic.                                       #
#                                                                            #
# Software is freely available for graphical display of the structure(s)     #
# in this CIF. For information consult the CIF software page                 #
# http://www.iucr.org/resources/cif/software.                                #
#                                                                            #
# This file may be used for bona fide research purposes within the           #
# scientific community so long as proper attribution is given to the journal # 
# article from which it was obtained.                                        #
#                                                                            #
##############################################################################
data_I
_audit_creation_method     SHELXL-97
_chemical_name_systematic
;
3-Chloro-4-fluoroanilinium 2,4,6-trinitrophenolate
;
_chemical_name_common
;
3-Chloro-4-fluoroanilinium picrate
;
_chemical_formula_moiety     'C6 H6 Cl F +, C6 H2 N3 O7 -'
_chemical_formula_sum     'C12 H8 Cl F N4 O7'
_chemical_formula_iupac     'C6 H6 Cl F +, C6 H2 N3 O7 -'
_chemical_formula_weight     374.67
_chemical_melting_point     438
_symmetry_cell_setting     triclinic
_symmetry_space_group_name_H-M     'P -1'
_symmetry_space_group_name_Hall     '-P 1'
loop_
    _symmetry_equiv_pos_as_xyz
    'x, y, z'
    '-x, -y, -z'
_cell_length_a     4.4054(2)
_cell_length_b     11.9881(5)
_cell_length_c     13.7010(5)
_cell_angle_alpha     90.0570(10)
_cell_angle_beta     91.8030(10)
_cell_angle_gamma     97.7430(10)
_cell_volume     716.62(5)
_cell_formula_units_Z     2
_cell_measurement_reflns_used     8065
_cell_measurement_theta_min     2.26
_cell_measurement_theta_max     28.33
_cell_measurement_temperature     200(2)
_exptl_crystal_description     'needle'
_exptl_crystal_colour     'yellow'
_exptl_crystal_size_max     0.533
_exptl_crystal_size_mid     0.316
_exptl_crystal_size_min     0.125
_exptl_crystal_density_diffrn     1.736
_exptl_crystal_density_meas     ?
_exptl_crystal_density_method     'not measured'
_exptl_crystal_F_000     380
_exptl_absorpt_coefficient_mu     0.329
_exptl_absorpt_correction_type     multi-scan
_exptl_absorpt_process_details
;
(SADABS; Bruker, 2008)
;
_exptl_absorpt_correction_T_min     0.9071
_exptl_absorpt_correction_T_max     1.0000
_exptl_special_details     ?
_diffrn_ambient_temperature     200(2)
_diffrn_radiation_type     MoK\a
_diffrn_radiation_wavelength     0.71073
_diffrn_radiation_source     'fine-focus sealed tube'
_diffrn_radiation_monochromator     graphite
_diffrn_measurement_device_type     'Bruker APEXII CCD'
_diffrn_measurement_device     ?
_diffrn_measurement_method     '\f and \w scans'
_diffrn_reflns_number     12360
_diffrn_reflns_av_R_equivalents     0.0141
_diffrn_reflns_av_sigmaI/netI     0.0137
_diffrn_reflns_theta_min     2.26
_diffrn_reflns_theta_max     28.33
_diffrn_reflns_theta_full     28.33
_diffrn_measured_fraction_theta_max     0.987
_diffrn_measured_fraction_theta_full     0.987
_diffrn_reflns_limit_h_min     -5
_diffrn_reflns_limit_h_max     5
_diffrn_reflns_limit_k_min     -16
_diffrn_reflns_limit_k_max     15
_diffrn_reflns_limit_l_min     -18
_diffrn_reflns_limit_l_max     18
_refine_special_details
;
;
_reflns_number_total     3525
_reflns_number_gt     2947
_reflns_threshold_expression     I>2sigma(I)
_refine_ls_structure_factor_coef     Fsqd
_refine_ls_matrix_type     full
_refine_ls_R_factor_all     0.0459
_refine_ls_R_factor_gt     0.0367
_refine_ls_wR_factor_gt     0.0881
_refine_ls_wR_factor_ref     0.0968
_refine_ls_goodness_of_fit_ref     1.063
_refine_ls_restrained_S_all     1.063
_refine_ls_number_reflns     3525
_refine_ls_number_parameters     238
_refine_ls_number_restraints     0
_refine_ls_hydrogen_treatment     mixed
_refine_ls_weighting_scheme     calc
_refine_ls_weighting_details
         'calc w=1/[\s^2^(Fo^2^)+(0.0377P)^2^+0.4436P] where P=(Fo^2^+2Fc^2^)/3'
_atom_sites_solution_hydrogens     geom
_atom_sites_solution_primary     direct
_atom_sites_solution_secondary     difmap
_refine_ls_shift/su_max     0.000
_refine_ls_shift/su_mean     0.000
_refine_diff_density_max     0.315
_refine_diff_density_min     -0.274
_refine_ls_extinction_method     none
_refine_ls_extinction_coef     ?
_refine_ls_abs_structure_Flack     ?
loop_
    _atom_type_symbol
    _atom_type_description
    _atom_type_scat_dispersion_real
    _atom_type_scat_dispersion_imag
    _atom_type_scat_source
    'C' 'C' 0.0033 0.0016
                         'International Tables Vol C Tables 4.2.6.8 and 6.1.1.4'
    'H' 'H' 0.0000 0.0000
                         'International Tables Vol C Tables 4.2.6.8 and 6.1.1.4'
    'Cl' 'Cl' 0.1484 0.1585
                         'International Tables Vol C Tables 4.2.6.8 and 6.1.1.4'
    'F' 'F' 0.0171 0.0103
                         'International Tables Vol C Tables 4.2.6.8 and 6.1.1.4'
    'N' 'N' 0.0061 0.0033
                         'International Tables Vol C Tables 4.2.6.8 and 6.1.1.4'
    'O' 'O' 0.0106 0.0060
                         'International Tables Vol C Tables 4.2.6.8 and 6.1.1.4'
_computing_data_collection     'APEX2 (Bruker, 2010)'
_computing_cell_refinement     'SAINT (Bruker, 2010)'
_computing_data_reduction     'SAINT (Bruker, 2010)'
_computing_structure_solution     'SHELXS97 (Sheldrick, 2008)'
_computing_structure_refinement     'SHELXL97 (Sheldrick, 2008)'
_computing_molecular_graphics
             'ORTEP-3 (Farrugia, 2012) and Mercury (Macrae <i>et al.</i>, 2008)'
_computing_publication_material
                            'SHELXL97 (Sheldrick, 2008) and PLATON (Spek, 2009)'
loop_
    _atom_site_type_symbol
    _atom_site_label
    _atom_site_fract_x
    _atom_site_fract_y
    _atom_site_fract_z
    _atom_site_U_iso_or_equiv
    _atom_site_adp_type
    _atom_site_calc_flag
    _atom_site_refinement_flags
    _atom_site_occupancy
    _atom_site_symmetry_multiplicity
    _atom_site_disorder_assembly
    _atom_site_disorder_group
    O O1 0.6279(2) 0.56237(8) 0.18047(8) 0.0272(2) Uani d . 1 1 . .
    O O11 0.1858(3) 0.60505(11) 0.04084(9) 0.0397(3) Uani d . 1 1 . .
    O O12 0.4639(3) 0.69531(10) -0.06804(8) 0.0430(3) Uani d . 1 1 . .
    O O21 0.8395(3) 1.07312(9) 0.07332(9) 0.0381(3) Uani d . 1 1 . .
    O O22 1.2124(3) 1.06697(10) 0.17928(10) 0.0439(3) Uani d . 1 1 . .
    O O31 1.3048(3) 0.72968(13) 0.35325(9) 0.0478(3) Uani d . 1 1 . .
    O O32 0.9194(3) 0.59811(10) 0.35634(9) 0.0426(3) Uani d . 1 1 . .
    N N1 0.4035(3) 0.67317(10) 0.01741(9) 0.0263(3) Uani d . 1 1 . .
    N N2 0.9866(3) 1.02249(11) 0.13271(9) 0.0298(3) Uani d . 1 1 . .
    N N3 1.0560(3) 0.68383(11) 0.32143(9) 0.0299(3) Uani d . 1 1 . .
    C C11 0.7050(3) 0.66785(12) 0.17296(10) 0.0228(3) Uani d . 1 1 . .
    C C12 0.6014(3) 0.73200(12) 0.09313(10) 0.0234(3) Uani d . 1 1 . .
    C C13 0.6869(3) 0.84526(12) 0.07879(10) 0.0249(3) Uani d . 1 1 . .
    H H13 0.6095 0.8826 0.0242 0.030 Uiso calc R 1 1 . .
    C C14 0.8896(3) 0.90317(12) 0.14653(10) 0.0255(3) Uani d . 1 1 . .
    C C15 1.0104(3) 0.84895(12) 0.22500(10) 0.0263(3) Uani d . 1 1 . .
    H H15 1.1546 0.8894 0.2695 0.032 Uiso calc R 1 1 . .
    C C16 0.9185(3) 0.73573(12) 0.23741(10) 0.0246(3) Uani d . 1 1 . .
    Cl Cl1 -0.28986(12) 0.06232(4) 0.38057(4) 0.04913(14) Uani d . 1 1 . .
    F F1 0.1550(3) 0.16950(9) 0.52432(7) 0.0473(3) Uani d . 1 1 . .
    N N4 0.0749(3) 0.42503(11) 0.19073(9) 0.0252(2) Uani d . 1 1 . .
    H H41 -0.080(5) 0.4671(18) 0.1987(15) 0.044(6) Uiso d . 1 1 . .
    H H42 0.026(5) 0.3832(17) 0.1376(15) 0.037(5) Uiso d . 1 1 . .
    H H43 0.262(5) 0.4739(17) 0.1817(14) 0.040(5) Uiso d . 1 1 . .
    C C21 0.0979(3) 0.35612(12) 0.27822(10) 0.0240(3) Uani d . 1 1 . .
    C C22 -0.0891(3) 0.25421(12) 0.28441(11) 0.0275(3) Uani d . 1 1 . .
    H H22 -0.2287 0.2282 0.2325 0.033 Uiso calc R 1 1 . .
    C C23 -0.0676(4) 0.19100(12) 0.36846(12) 0.0311(3) Uani d . 1 1 . .
    C C24 0.1372(4) 0.23142(14) 0.44313(11) 0.0331(3) Uani d . 1 1 . .
    C C25 0.3238(4) 0.33270(14) 0.43629(11) 0.0340(3) Uani d . 1 1 . .
    H H25 0.4635 0.3586 0.4882 0.041 Uiso calc R 1 1 . .
    C C26 0.3048(3) 0.39627(13) 0.35244(11) 0.0288(3) Uani d . 1 1 . .
    H H26 0.4318 0.4663 0.3460 0.035 Uiso calc R 1 1 . .
loop_
    _atom_site_aniso_label
    _atom_site_aniso_U_11
    _atom_site_aniso_U_22
    _atom_site_aniso_U_33
    _atom_site_aniso_U_12
    _atom_site_aniso_U_13
    _atom_site_aniso_U_23
    O1 0.0247(5) 0.0239(5) 0.0325(5) 0.0021(4) -0.0024(4) 0.0049(4)
    O11 0.0309(6) 0.0452(7) 0.0386(6) -0.0094(5) -0.0049(5) 0.0001(5)
    O12 0.0619(8) 0.0383(6) 0.0242(5) -0.0074(6) -0.0096(5) 0.0047(5)
    O21 0.0448(7) 0.0259(5) 0.0441(7) 0.0067(5) -0.0002(5) 0.0062(5)
    O22 0.0430(7) 0.0330(6) 0.0513(8) -0.0089(5) -0.0068(6) -0.0017(5)
    O31 0.0333(6) 0.0687(9) 0.0396(7) 0.0038(6) -0.0145(5) 0.0077(6)
    O32 0.0586(8) 0.0348(6) 0.0334(6) 0.0051(6) -0.0104(5) 0.0090(5)
    N1 0.0279(6) 0.0239(6) 0.0266(6) 0.0032(5) -0.0062(5) 0.0012(5)
    N2 0.0325(7) 0.0246(6) 0.0319(7) 0.0016(5) 0.0041(5) -0.0013(5)
    N3 0.0312(6) 0.0362(7) 0.0238(6) 0.0115(5) -0.0037(5) 0.0000(5)
    C11 0.0205(6) 0.0256(6) 0.0227(6) 0.0048(5) 0.0011(5) 0.0017(5)
    C12 0.0225(6) 0.0252(7) 0.0222(6) 0.0026(5) -0.0018(5) -0.0011(5)
    C13 0.0260(7) 0.0247(7) 0.0244(6) 0.0049(5) -0.0008(5) 0.0020(5)
    C14 0.0264(7) 0.0224(6) 0.0276(7) 0.0025(5) 0.0015(5) 0.0004(5)
    C15 0.0240(7) 0.0304(7) 0.0241(7) 0.0028(5) -0.0008(5) -0.0031(5)
    C16 0.0228(6) 0.0296(7) 0.0217(6) 0.0059(5) -0.0019(5) 0.0019(5)
    Cl1 0.0631(3) 0.0281(2) 0.0538(3) -0.00226(18) -0.0007(2) 0.01280(18)
    F1 0.0680(7) 0.0454(6) 0.0299(5) 0.0140(5) -0.0025(5) 0.0148(4)
    N4 0.0270(6) 0.0236(6) 0.0249(6) 0.0038(5) -0.0040(5) 0.0029(5)
    C21 0.0260(7) 0.0241(6) 0.0234(6) 0.0089(5) -0.0004(5) 0.0020(5)
    C22 0.0326(7) 0.0225(7) 0.0280(7) 0.0071(5) -0.0031(5) 0.0002(5)
    C23 0.0386(8) 0.0222(7) 0.0335(8) 0.0077(6) 0.0024(6) 0.0044(6)
    C24 0.0442(9) 0.0338(8) 0.0239(7) 0.0149(7) 0.0017(6) 0.0074(6)
    C25 0.0385(8) 0.0394(9) 0.0244(7) 0.0078(7) -0.0057(6) 0.0002(6)
    C26 0.0301(7) 0.0291(7) 0.0270(7) 0.0037(6) -0.0028(5) 0.0005(6)
_geom_special_details
;
;
loop_
    _geom_bond_atom_site_label_1
    _geom_bond_atom_site_label_2
    _geom_bond_site_symmetry_2
    _geom_bond_distance
    _geom_bond_publ_flag
    O1 C11 . 1.2695(17) ?
    O11 N1 . 1.2244(16) ?
    O12 N1 . 1.2300(17) ?
    O21 N2 . 1.2345(17) ?
    O22 N2 . 1.2240(18) ?
    O31 N3 . 1.2253(18) ?
    O32 N3 . 1.2244(18) ?
    N1 C12 . 1.4524(17) ?
    N2 C14 . 1.4510(18) ?
    N3 C16 . 1.4623(17) ?
    C11 C12 . 1.4355(19) ?
    C11 C16 . 1.4375(19) ?
    C12 C13 . 1.3754(19) ?
    C13 C14 . 1.386(2) ?
    C13 H13 . 0.9500 ?
    C14 C15 . 1.386(2) ?
    C15 C16 . 1.376(2) ?
    C15 H15 . 0.9500 ?
    Cl1 C23 . 1.7234(16) ?
    F1 C24 . 1.3439(17) ?
    N4 C21 . 1.4651(17) ?
    N4 H41 . 0.91(2) ?
    N4 H42 . 0.89(2) ?
    N4 H43 . 0.96(2) ?
    C21 C22 . 1.383(2) ?
    C21 C26 . 1.385(2) ?
    C22 C23 . 1.387(2) ?
    C22 H22 . 0.9500 ?
    C23 C24 . 1.385(2) ?
    C24 C25 . 1.377(2) ?
    C25 C26 . 1.386(2) ?
    C25 H25 . 0.9500 ?
    C26 H26 . 0.9500 ?
loop_
    _geom_angle_atom_site_label_1
    _geom_angle_atom_site_label_2
    _geom_angle_atom_site_label_3
    _geom_angle_site_symmetry_1
    _geom_angle_site_symmetry_3
    _geom_angle
    _geom_angle_publ_flag
    O11 N1 O12 . . 123.14(12) ?
    O11 N1 C12 . . 119.24(12) ?
    O12 N1 C12 . . 117.62(12) ?
    O22 N2 O21 . . 123.61(13) ?
    O22 N2 C14 . . 118.27(13) ?
    O21 N2 C14 . . 118.10(13) ?
    O32 N3 O31 . . 123.48(13) ?
    O32 N3 C16 . . 119.18(13) ?
    O31 N3 C16 . . 117.33(13) ?
    O1 C11 C12 . . 122.68(12) ?
    O1 C11 C16 . . 125.23(12) ?
    C12 C11 C16 . . 111.95(12) ?
    C13 C12 C11 . . 125.38(13) ?
    C13 C12 N1 . . 116.10(12) ?
    C11 C12 N1 . . 118.42(12) ?
    C12 C13 C14 . . 117.90(13) ?
    C12 C13 H13 . . 121.1 ?
    C14 C13 H13 . . 121.1 ?
    C13 C14 C15 . . 121.54(13) ?
    C13 C14 N2 . . 119.12(13) ?
    C15 C14 N2 . . 119.29(13) ?
    C16 C15 C14 . . 118.98(13) ?
    C16 C15 H15 . . 120.5 ?
    C14 C15 H15 . . 120.5 ?
    C15 C16 C11 . . 124.21(12) ?
    C15 C16 N3 . . 116.09(12) ?
    C11 C16 N3 . . 119.69(12) ?
    C21 N4 H41 . . 108.0(13) ?
    C21 N4 H42 . . 112.0(13) ?
    H41 N4 H42 . . 106.5(18) ?
    C21 N4 H43 . . 110.8(12) ?
    H41 N4 H43 . . 109.2(18) ?
    H42 N4 H43 . . 110.1(17) ?
    C22 C21 C26 . . 122.33(13) ?
    C22 C21 N4 . . 119.08(12) ?
    C26 C21 N4 . . 118.59(13) ?
    C21 C22 C23 . . 118.25(14) ?
    C21 C22 H22 . . 120.9 ?
    C23 C22 H22 . . 120.9 ?
    C24 C23 C22 . . 119.53(14) ?
    C24 C23 Cl1 . . 119.67(12) ?
    C22 C23 Cl1 . . 120.80(12) ?
    F1 C24 C25 . . 119.18(15) ?
    F1 C24 C23 . . 118.91(15) ?
    C25 C24 C23 . . 121.91(14) ?
    C24 C25 C26 . . 118.99(14) ?
    C24 C25 H25 . . 120.5 ?
    C26 C25 H25 . . 120.5 ?
    C21 C26 C25 . . 118.99(14) ?
    C21 C26 H26 . . 120.5 ?
    C25 C26 H26 . . 120.5 ?
loop_
    _geom_torsion_atom_site_label_1
    _geom_torsion_atom_site_label_2
    _geom_torsion_atom_site_label_3
    _geom_torsion_atom_site_label_4
    _geom_torsion_site_symmetry_1
    _geom_torsion_site_symmetry_2
    _geom_torsion_site_symmetry_3
    _geom_torsion_site_symmetry_4
    _geom_torsion
    _geom_torsion_publ_flag
    O1 C11 C12 C13 . . . . -177.10(13) ?
    C16 C11 C12 C13 . . . . -1.1(2) ?
    O1 C11 C12 N1 . . . . -0.8(2) ?
    C16 C11 C12 N1 . . . . 175.13(12) ?
    O11 N1 C12 C13 . . . . -137.00(14) ?
    O12 N1 C12 C13 . . . . 42.61(19) ?
    O11 N1 C12 C11 . . . . 46.39(19) ?
    O12 N1 C12 C11 . . . . -134.00(14) ?
    C11 C12 C13 C14 . . . . -0.1(2) ?
    N1 C12 C13 C14 . . . . -176.40(13) ?
    C12 C13 C14 C15 . . . . 1.8(2) ?
    C12 C13 C14 N2 . . . . 179.32(13) ?
    O22 N2 C14 C13 . . . . -164.06(14) ?
    O21 N2 C14 C13 . . . . 14.7(2) ?
    O22 N2 C14 C15 . . . . 13.5(2) ?
    O21 N2 C14 C15 . . . . -167.71(14) ?
    C13 C14 C15 C16 . . . . -2.2(2) ?
    N2 C14 C15 C16 . . . . -179.71(13) ?
    C14 C15 C16 C11 . . . . 0.9(2) ?
    C14 C15 C16 N3 . . . . 179.77(13) ?
    O1 C11 C16 C15 . . . . 176.55(13) ?
    C12 C11 C16 C15 . . . . 0.7(2) ?
    O1 C11 C16 N3 . . . . -2.3(2) ?
    C12 C11 C16 N3 . . . . -178.15(12) ?
    O32 N3 C16 C15 . . . . 155.61(14) ?
    O31 N3 C16 C15 . . . . -24.3(2) ?
    O32 N3 C16 C11 . . . . -25.4(2) ?
    O31 N3 C16 C11 . . . . 154.69(14) ?
    C26 C21 C22 C23 . . . . 0.3(2) ?
    N4 C21 C22 C23 . . . . -178.97(13) ?
    C21 C22 C23 C24 . . . . 0.3(2) ?
    C21 C22 C23 Cl1 . . . . -179.12(11) ?
    C22 C23 C24 F1 . . . . 179.76(14) ?
    Cl1 C23 C24 F1 . . . . -0.8(2) ?
    C22 C23 C24 C25 . . . . -0.6(2) ?
    Cl1 C23 C24 C25 . . . . 178.80(13) ?
    F1 C24 C25 C26 . . . . 180.00(15) ?
    C23 C24 C25 C26 . . . . 0.4(3) ?
    C22 C21 C26 C25 . . . . -0.5(2) ?
    N4 C21 C26 C25 . . . . 178.73(14) ?
    C24 C25 C26 C21 . . . . 0.2(2) ?
loop_
    _geom_hbond_atom_site_label_D
    _geom_hbond_atom_site_label_H
    _geom_hbond_atom_site_label_A
    _geom_hbond_site_symmetry_A
    _geom_hbond_distance_DH
    _geom_hbond_distance_HA
    _geom_hbond_distance_DA
    _geom_hbond_angle_DHA
    N4 H41 O1 1_455 0.91(2) 1.85(2) 2.7324(17) 165(2)
    N4 H42 O12 2_565 0.89(2) 2.40(2) 3.0599(18) 131.2(16)
    N4 H42 O11 2_565 0.89(2) 2.60(2) 3.3425(17) 141.8(16)
    N4 H43 O1 . 0.96(2) 1.81(2) 2.7579(16) 172.7(18)
    C13 H13 O21 2_675 0.95 2.47 3.3152(19) 148.3
    C26 H26 O32 . 0.95 2.49 3.378(2) 155.8
_iucr_refine_instructions_details
;
TITL ca080_a in P-1
CELL  0.71073    4.4054   11.9881   13.7010    90.057    91.803    97.743
ZERR        2    0.0002    0.0005    0.0005     0.001     0.001     0.001
LATT   1
SFAC  C  H Cl  F  N  O
UNIT    24   16   2   2   8  14
ACTA
BOND $H
CONF
HTAB
TEMP -73
OMIT 0   0   1
OMIT 0   1   0
EQIV $1 x-1, y, z
EQIV $2  -x, -y+1, -z
EQIV $3 1-x,2-y,-z
HTAB N4 O1_$1
HTAB N4 O12_$2
HTAB N4 O11_$2
HTAB N4 O1
HTAB C13 O21_$3
HTAB C26 O32
MPLA C11 C12 C13 C14 C15 C16
MPLA C21 C22 C23 C24 C25 C26
L.S. 10
FMAP 2
PLAN -5
WGHT    0.037700    0.443600
FVAR       0.37577
O1    6    0.627871    0.562374    0.180468    11.00000    0.02466    0.02390 =
         0.03250    0.00495   -0.00236    0.00206
O11   6    0.185772    0.605048    0.040843    11.00000    0.03089    0.04519 =
         0.03861    0.00015   -0.00486   -0.00940
O12   6    0.463906    0.695306   -0.068041    11.00000    0.06190    0.03826 =
         0.02416    0.00465   -0.00955   -0.00737
O21   6    0.839516    1.073124    0.073318    11.00000    0.04482    0.02586 =
         0.04408    0.00617   -0.00018    0.00673
O22   6    1.212440    1.066975    0.179279    11.00000    0.04302    0.03302 =
         0.05134   -0.00165   -0.00676   -0.00889
O31   6    1.304843    0.729685    0.353251    11.00000    0.03329    0.06872 =
         0.03962    0.00769   -0.01450    0.00377
O32   6    0.919414    0.598110    0.356339    11.00000    0.05859    0.03484 =
         0.03339    0.00897   -0.01043    0.00512
N1    5    0.403546    0.673172    0.017406    11.00000    0.02794    0.02387 =
         0.02663    0.00118   -0.00623    0.00325
N2    5    0.986559    1.022492    0.132708    11.00000    0.03253    0.02461 =
         0.03194   -0.00129    0.00411    0.00163
N3    5    1.055971    0.683830    0.321432    11.00000    0.03118    0.03620 =
         0.02380   -0.00004   -0.00367    0.01151
C11   1    0.704984    0.667852    0.172962    11.00000    0.02054    0.02563 =
         0.02268    0.00171    0.00113    0.00481
C12   1    0.601374    0.731995    0.093134    11.00000    0.02249    0.02522 =
         0.02220   -0.00106   -0.00177    0.00262
C13   1    0.686929    0.845260    0.078793    11.00000    0.02596    0.02466 =
         0.02439    0.00204   -0.00079    0.00492
AFIX  43
H13   2    0.609545    0.882607    0.024169    11.00000   -1.20000
AFIX   0
C14   1    0.889552    0.903172    0.146535    11.00000    0.02641    0.02237 =
         0.02760    0.00037    0.00146    0.00253
C15   1    1.010448    0.848952    0.225003    11.00000    0.02399    0.03043 =
         0.02409   -0.00314   -0.00080    0.00282
AFIX  43
H15   2    1.154620    0.889360    0.269539    11.00000   -1.20000
AFIX   0
C16   1    0.918471    0.735727    0.237407    11.00000    0.02285    0.02965 =
         0.02174    0.00191   -0.00194    0.00594
CL1   3   -0.289858    0.062317    0.380568    11.00000    0.06309    0.02810 =
         0.05375    0.01280   -0.00071   -0.00226
F1    4    0.154952    0.169504    0.524317    11.00000    0.06799    0.04543 =
         0.02986    0.01482   -0.00251    0.01403
N4    5    0.074914    0.425034    0.190730    11.00000    0.02696    0.02361 =
         0.02493    0.00293   -0.00405    0.00380
H41   2   -0.079557    0.467060    0.198686    11.00000    0.04421
H42   2    0.025614    0.383233    0.137622    11.00000    0.03656
H43   2    0.261700    0.473920    0.181685    11.00000    0.03953
C21   1    0.097935    0.356120    0.278221    11.00000    0.02604    0.02410 =
         0.02343    0.00200   -0.00042    0.00890
C22   1   -0.089097    0.254210    0.284409    11.00000    0.03259    0.02254 =
         0.02796    0.00025   -0.00309    0.00713
AFIX  43
H22   2   -0.228670    0.228176    0.232454    11.00000   -1.20000
AFIX   0
C23   1   -0.067576    0.191000    0.368459    11.00000    0.03858    0.02224 =
         0.03346    0.00436    0.00237    0.00771
C24   1    0.137246    0.231421    0.443134    11.00000    0.04424    0.03382 =
         0.02389    0.00739    0.00174    0.01485
C25   1    0.323846    0.332702    0.436286    11.00000    0.03849    0.03942 =
         0.02438    0.00019   -0.00571    0.00783
AFIX  43
H25   2    0.463525    0.358622    0.488246    11.00000   -1.20000
AFIX   0
C26   1    0.304839    0.396275    0.352440    11.00000    0.03013    0.02908 =
         0.02701    0.00052   -0.00281    0.00371
AFIX  43
H26   2    0.431764    0.466325    0.345957    11.00000   -1.20000
HKLF 4
REM  ca080_a in P-1
REM R1 =  0.0367 for   2947 Fo > 4sig(Fo)  and  0.0459 for all   3525 data
REM    238 parameters refined using      0 restraints
END
;
data_global
_journal_date_recd_electronic     2012-11-03
_journal_date_accepted     2013-01-08
_journal_name_full     'Acta Crystallographica, Section E'
_journal_year     2013
_journal_volume     69
_journal_issue      2
_journal_page_first     o240
_journal_page_last     o240
_journal_paper_category     QO
_journal_paper_doi     10.1107/S1600536813000718
_journal_coeditor_code     BG2490
_publ_contact_author_name     'Dr Richard Betz'
_publ_contact_author_address
;
Department of Chemistry
Nelson Mandela Metropolitan University
Summerstrand Campus (South)
University Way
Summerstrand
PO Box 77000
Port Elizabeth
6031
South Africa
;
_publ_contact_author_email     'richard.betz@webmail.co.za'
_publ_contact_author_fax     '+27-41-504-4236'
_publ_contact_author_phone     '+27-41-504-4285'
_publ_section_title
;
3-Chloro-4-fluoroanilinium picrate
;
loop_
    _publ_author_name
    _publ_author_address
    'Sarojini, Balladka K.'
;
P. A. College of Engineering
Department of Chemistry
Nadupadavu
Mangalore 574 153
India
;
    'Narayana, Badiadka'
;
Mangalore University
Department of Studies in Chemistry
Mangalagangotri 574 199
India
;
    'Yathirajan, Hemmige S.'
;
University of Mysore
Department of Studies in Chemistry
Manasagangotri
Mysore 570 006
India
;
    'Gerber, Thomas'
;
Nelson Mandela Metropolitan University
Summerstrand Campus
Department of Chemistry
University Way
Summerstrand
PO Box 77000
Port Elizabeth
6031
South Africa
;
    'van Brecht, Benjamin'
;
Nelson Mandela Metropolitan University
Summerstrand Campus
Department of Chemistry
University Way
Summerstrand
PO Box 77000
Port Elizabeth
6031
South Africa
;
    'Betz, Richard'
;
Nelson Mandela Metropolitan University
Summerstrand Campus
Department of Chemistry
University Way
Summerstrand
PO Box 77000
Port Elizabeth
6031
South Africa
;
