# Supplementary material for: 3-Chloro-4-fluoro­anilinium picrate
Source: Acta Crystallogr Sect E Struct Rep Online. 2013 Jan 16;69(Pt 2):o240. doi: 10.1107/S1600536813000718 (PMC3569773; doi:10.1107/S1600536813000718)
Supplement: Supplementary file 3 [file e-69-0o240-Isup3.hkl]

# 
# h,k,l, Fc-squared, Fo-squared, sigma(Fo-squared) and status flag 
# 
data_I
_shelx_title ' ca080_a in P-1' 
_shelx_refln_list_code          4 
_shelx_F_calc_maximum       82.01 
_exptl_crystal_F_000       380.00 
_reflns_d_resolution_high  0.7487 
 
loop_ 
 _symmetry_equiv_pos_as_xyz 
 'x, y, z' 
 '-x, -y, -z' 
 
_cell_length_a     4.4054 
_cell_length_b    11.9881 
_cell_length_c    13.7010 
_cell_angle_alpha  90.057 
_cell_angle_beta   91.803 
_cell_angle_gamma  97.743 
 
_shelx_F_squared_multiplier     1.000 
 
loop_ 
 _refln_index_h 
 _refln_index_k 
 _refln_index_l 
 _refln_F_squared_calc 
 _refln_F_squared_meas 
 _refln_F_squared_sigma 
 _refln_observed_status 
   1   0   0     3464.96     3263.05     42.92 o 
   2   0   0       97.57       96.67      2.62 o 
   3   0   0      221.16      244.44      4.01 o 
   4   0   0       69.10       65.05      2.03 o 
   5   0   0       63.09       76.39      2.43 o 
  -5   1   0       11.99       10.30      1.11 o 
  -4   1   0      158.50      157.48      3.13 o 
  -3   1   0        1.06        0.21      0.85 o 
  -2   1   0      121.11      116.92      2.97 o 
  -1   1   0     1951.48     1983.64     26.31 o 
   1   1   0        8.82        9.61      0.51 o 
   2   1   0      646.93      632.45      5.45 o 
   3   1   0       44.76       43.11      2.61 o 
   4   1   0       28.08       26.33      0.99 o 
   5   1   0       34.30       36.56      1.92 o 
  -5   2   0       10.37        8.96      1.11 o 
  -4   2   0      113.61      113.31      3.61 o 
  -3   2   0        5.06        6.37      0.99 o 
  -2   2   0       59.18       73.86      2.27 o 
  -1   2   0      189.89      218.06      4.41 o 
   0   2   0      900.76      948.94      6.33 o 
   1   2   0      548.74      534.53      2.81 o 
   2   2   0      595.32      605.92      4.24 o 
   3   2   0       12.28        8.94      0.39 o 
   4   2   0      492.89      513.41      4.20 o 
   5   2   0       34.68       28.50      1.59 o 
  -4   3   0      194.85      194.89      5.03 o 
  -3   3   0      524.59      505.36     10.20 o 
  -2   3   0        0.26        1.09      0.22 o 
  -1   3   0       90.78       86.33      0.60 o 
   0   3   0     2814.46     2815.42     16.89 o 
   1   3   0      520.03      566.97      3.21 o 
   2   3   0        0.47       -0.16      0.36 o 
   3   3   0       51.63       47.83      2.06 o 
   4   3   0       40.14       38.46      0.95 o 
   5   3   0       15.78       14.89      0.76 o 
  -3   4   0       42.75       40.25      0.92 o 
  -2   4   0      368.39      365.91      4.92 o 
  -1   4   0     2795.70     2844.88     18.47 o 
   0   4   0      693.01      729.30      4.43 o 
   1   4   0      808.42      778.99      4.40 o 
   2   4   0        2.57        1.71      0.19 o 
   3   4   0      110.53      103.38      1.30 o 
   4   4   0       30.59       28.58      0.88 o 
   5   4   0        1.30        1.14      0.41 o 
  -3   5   0      330.77      338.82      2.95 o 
  -2   5   0       44.65       47.26      0.85 o 
  -1   5   0       31.66       34.89      1.30 o 
   0   5   0       76.66       79.40      0.88 o 
   1   5   0     2661.67     2814.87     17.95 o 
   2   5   0        7.52        5.87      0.46 o 
   3   5   0      264.08      270.64      2.21 o 
   4   5   0      106.07      106.39      1.39 o 
   5   5   0        0.07        0.05      0.49 o 
  -4   6   0       50.83       52.92      1.24 o 
  -3   6   0       96.00       97.61      1.11 o 
  -2   6   0      567.80      561.29      4.31 o 
  -1   6   0      424.88      451.69      3.47 o 
   0   6   0      782.74      858.50      5.93 o 
   1   6   0        2.06        1.78      0.22 o 
   2   6   0      127.25      124.92      1.26 o 
   3   6   0       26.98       26.95      0.71 o 
   4   6   0       57.71       59.87      1.11 o 
   5   6   0        0.56        0.61      0.48 o 
  -5   7   0        4.03        3.79      0.64 o 
  -4   7   0       21.84       17.39      0.88 o 
  -3   7   0       37.21       37.12      0.89 o 
  -2   7   0      378.08      382.11      3.32 o 
  -1   7   0        2.09        1.94      0.24 o 
   0   7   0        0.96       -0.15      0.15 o 
   1   7   0        5.81        5.78      0.30 o 
   2   7   0      472.87      472.38      3.87 o 
   3   7   0      429.76      449.64      3.33 o 
   4   7   0        6.90        6.67      0.50 o 
  -5   8   0        0.00       -0.21      0.42 o 
  -4   8   0        4.18        3.71      0.39 o 
  -3   8   0        3.29        3.15      0.37 o 
  -2   8   0       78.50       68.91      1.04 o 
  -1   8   0      106.12      114.04      1.38 o 
   0   8   0     1041.65     1077.34      7.47 o 
   1   8   0       96.85      101.36      1.12 o 
   2   8   0      127.41      118.27      1.45 o 
   3   8   0       61.26       63.29      1.36 o 
   4   8   0        6.88        6.87      0.66 o 
  -5   9   0        0.64        0.69      0.47 o 
  -4   9   0       42.21       38.46      1.05 o 
  -3   9   0       10.47        6.39      0.47 o 
  -2   9   0      134.55      135.27      1.58 o 
  -1   9   0        0.07       -0.29      0.29 o 
   0   9   0      412.22      416.08      4.43 o 
   1   9   0      108.39      108.74      1.24 o 
   2   9   0      260.63      274.01      3.13 o 
   3   9   0        0.11       -0.54      0.55 o 
   4   9   0        9.18        8.29      0.90 o 
  -5  10   0        2.64        3.96      0.57 o 
  -4  10   0       52.97       59.82      1.44 o 
  -3  10   0      180.19      187.39      2.41 o 
  -2  10   0       43.32       46.69      1.01 o 
  -1  10   0      171.65      176.39      1.97 o 
   0  10   0      148.75      141.46      1.60 o 
   1  10   0       32.40       26.14      1.10 o 
   2  10   0       90.37       97.96      1.73 o 
   3  10   0        7.66        4.26      0.70 o 
   4  10   0       25.70       26.04      1.70 o 
  -4  11   0       50.18       48.31      1.28 o 
  -3  11   0       84.42       88.72      1.66 o 
  -2  11   0        0.99        1.21      0.39 o 
  -1  11   0        0.68        0.11      0.45 o 
   0  11   0       30.76       38.85      1.45 o 
   1  11   0       23.14       10.81      0.85 o 
   2  11   0       23.52       18.72      1.35 o 
   3  11   0        0.42       -0.18      0.82 o 
  -4  12   0       22.72       18.03      1.17 o 
  -3  12   0       62.02       63.32      1.80 o 
  -2  12   0       14.21       11.94      1.25 o 
  -1  12   0      248.04      241.69      4.11 o 
   0  12   0      318.58      289.85      4.18 o 
   1  12   0       18.22       22.28      1.44 o 
   2  12   0        0.26        0.86      0.81 o 
   3  12   0        8.75        7.46      1.05 o 
  -4  13   0       46.92       53.49      1.83 o 
  -3  13   0       98.09      108.38      2.38 o 
  -2  13   0       47.31       50.63      1.67 o 
  -1  13   0       39.79       39.40      1.81 o 
   0  13   0       15.85       11.39      0.93 o 
   1  13   0       66.36       63.08      2.20 o 
   2  13   0       12.05        9.17      1.00 o 
  -3  14   0        1.69        1.20      1.20 o 
  -2  14   0       14.97       12.89      1.49 o 
  -1  14   0       10.13        7.68      0.87 o 
   0  14   0        1.21        1.02      0.77 o 
   1  14   0       34.81       34.42      1.74 o 
   2  14   0        9.17        9.48      1.35 o 
  -2  15   0       12.82       12.75      1.56 o 
  -1  15   0        5.66        4.39      0.89 o 
   0  15   0       84.97       84.64      2.27 o 
   1  15   0       45.08       46.30      1.95 o 
  -1  16   0       10.57        8.85      1.56 o 
  -1 -15   1        0.17        0.12      0.87 o 
   0 -15   1       15.21       12.46      1.08 o 
   1 -15   1       20.26       17.45      1.27 o 
   2 -15   1        9.70        5.67      1.35 o 
  -2 -14   1      121.03      138.29      3.22 o 
  -1 -14   1       31.05       30.10      1.67 o 
   0 -14   1       12.66        9.38      0.93 o 
   1 -14   1        0.03       -0.10      0.71 o 
   2 -14   1       63.79       59.06      2.76 o 
   3 -14   1       71.46       72.59      2.97 o 
  -2 -13   1        1.69        2.98      0.88 o 
  -1 -13   1       48.68       47.40      1.88 o 
   0 -13   1       45.89       45.45      1.67 o 
   1 -13   1      140.83      140.79      2.63 o 
   2 -13   1       46.10       49.99      1.65 o 
   3 -13   1        0.51        0.19      0.71 o 
   4 -13   1        0.64       -0.92      1.06 o 
  -3 -12   1       38.88       40.88      1.89 o 
  -2 -12   1       27.16       24.76      1.50 o 
  -1 -12   1       38.00       38.66      1.57 o 
   0 -12   1       18.79       19.52      1.32 o 
   1 -12   1      285.88      271.31      3.93 o 
   2 -12   1      316.93      327.78      3.74 o 
   3 -12   1      121.61      126.86      2.48 o 
   4 -12   1        0.03       -0.62      0.62 o 
  -3 -11   1        5.70        4.61      0.95 o 
  -2 -11   1       22.34       20.46      2.37 o 
  -1 -11   1       19.53       15.28      1.09 o 
   0 -11   1        5.27        7.50      0.75 o 
   1 -11   1       75.29       81.21      1.50 o 
   2 -11   1      249.70      249.61      3.48 o 
   3 -11   1      397.01      406.41      5.00 o 
   4 -11   1        9.21        9.18      0.68 o 
  -4 -10   1       15.38       11.15      1.20 o 
  -3 -10   1       65.76       66.77      1.65 o 
  -2 -10   1      126.03      125.20      2.15 o 
  -1 -10   1      206.12      183.39      2.40 o 
   0 -10   1        2.82        2.01      0.35 o 
   1 -10   1      110.19      111.61      1.49 o 
   2 -10   1      592.22      604.22      5.24 o 
   3 -10   1        9.01        7.92      0.56 o 
   4 -10   1       26.97       29.06      1.06 o 
   5 -10   1        0.04        0.60      0.52 o 
  -4  -9   1       14.64       11.44      0.80 o 
  -3  -9   1       68.06       59.37      1.53 o 
  -2  -9   1      110.25       91.80      1.61 o 
  -1  -9   1       10.48        5.48      0.36 o 
   0  -9   1       55.87       63.80      0.85 o 
   1  -9   1       10.11        7.98      0.41 o 
   2  -9   1       66.25       66.16      1.08 o 
   3  -9   1        9.90        6.91      0.53 o 
   4  -9   1       98.51       99.03      2.05 o 
   5  -9   1       49.75       50.88      1.66 o 
  -4  -8   1       16.40       16.81      1.09 o 
  -3  -8   1        1.30        1.85      0.44 o 
  -2  -8   1       59.71       59.90      1.14 o 
  -1  -8   1      147.92      151.48      1.44 o 
   0  -8   1       64.57       69.60      0.91 o 
   1  -8   1       58.17       56.96      0.96 o 
   2  -8   1        7.32        4.46      0.34 o 
   3  -8   1      258.40      267.96      3.88 o 
   4  -8   1       40.18       36.41      0.95 o 
   5  -8   1        0.32        0.14      0.42 o 
  -4  -7   1        7.07        6.03      0.50 o 
  -3  -7   1       58.46       63.71      1.53 o 
  -2  -7   1        8.66        4.12      0.41 o 
  -1  -7   1       60.47       61.67      0.83 o 
   0  -7   1      637.11      717.37      5.06 o 
   1  -7   1       31.45       24.27      0.60 o 
   2  -7   1      118.70      123.58      1.35 o 
   3  -7   1       54.03       59.75      1.06 o 
   4  -7   1        0.35       -0.31      0.31 o 
   5  -7   1        6.52        4.42      0.47 o 
  -5  -6   1       55.34       66.13      1.35 o 
  -4  -6   1       49.28       49.84      1.05 o 
  -3  -6   1     1298.28     1329.79     10.95 o 
  -2  -6   1       31.44       30.61      0.73 o 
  -1  -6   1       32.54       53.91      0.70 o 
   0  -6   1     1605.21     1807.16     12.38 o 
   1  -6   1      591.14      594.87      4.43 o 
   2  -6   1      367.51      371.99      2.83 o 
   3  -6   1       29.17       25.26      0.62 o 
   4  -6   1        5.86        5.09      0.34 o 
  -5  -5   1        0.02        0.08      0.44 o 
  -4  -5   1      182.61      195.87      2.18 o 
  -3  -5   1       66.38       69.65      0.99 o 
  -2  -5   1       13.24       12.50      0.52 o 
  -1  -5   1        4.51        3.10      0.40 o 
   0  -5   1       63.48       43.67      0.65 o 
   1  -5   1     1914.11     1839.35     11.92 o 
   2  -5   1      783.69      802.14      6.06 o 
   3  -5   1      210.06      223.44      3.13 o 
  -5  -4   1        7.65        5.82      0.47 o 
  -4  -4   1        0.12       -0.07      0.36 o 
  -3  -4   1       67.14       62.24      1.09 o 
  -2  -4   1      396.76      422.05      2.71 o 
  -1  -4   1     1354.94     1503.49      8.31 o 
   0  -4   1      224.13      272.35      1.84 o 
   1  -4   1       42.32       29.50      0.47 o 
   2  -4   1      463.51      473.79      4.76 o 
   3  -4   1        7.25       12.93      0.60 o 
  -5  -3   1        0.53       -0.37      0.37 o 
  -4  -3   1       11.01        9.67      0.65 o 
  -3  -3   1        1.13        0.32      0.39 o 
  -2  -3   1       97.34       96.66      0.81 o 
  -1  -3   1      176.14      199.74      1.25 o 
   0  -3   1     3072.28     2970.57     17.06 o 
   1  -3   1       18.93       30.36      0.45 o 
   2  -3   1      516.36      505.24     10.91 o 
   4  -3   1       16.64       13.38      1.49 o 
  -5  -2   1       24.97       24.98      1.15 o 
  -4  -2   1       36.67       31.57      0.83 o 
  -3  -2   1       14.81       16.79      0.46 o 
  -2  -2   1       89.47       90.12      0.76 o 
  -1  -2   1       14.55        5.75      0.37 o 
   0  -2   1     1923.45     2001.83     21.32 o 
   1  -2   1     6282.61     5816.11    107.57 o 
   2  -2   1     2361.80     2305.50     44.33 o 
   3  -2   1      125.25      136.68      3.68 o 
   4  -2   1       18.61       15.44      1.63 o 
   5  -2   1        0.00       -0.85      0.85 o 
  -5  -1   1       52.29       51.78      1.04 o 
  -4  -1   1      353.20      369.23      4.12 o 
  -3  -1   1       27.57       31.65      0.55 o 
  -2  -1   1      165.71      150.46      1.27 o 
  -1  -1   1       65.72       70.60      0.48 o 
   0  -1   1      403.85      413.82      3.97 o 
   1  -1   1     1313.02     1256.44     10.48 o 
   2  -1   1        0.93        1.98      0.78 o 
   3  -1   1      208.01      191.07      4.60 o 
   4  -1   1      426.39      441.14      6.86 o 
   5  -1   1        2.42        1.42      1.49 o 
  -5   0   1      118.46      125.67      3.03 o 
  -4   0   1       36.88       35.30      1.68 o 
  -3   0   1      306.66      329.54      3.67 o 
  -2   0   1      551.68      536.92      6.09 o 
  -1   0   1     1843.15     1871.68     13.63 o 
   1   0   1       20.14       21.77      1.32 o 
   2   0   1       73.64       72.73      2.34 o 
   3   0   1        0.29        0.95      0.78 o 
   4   0   1        1.01       -0.58      0.75 o 
   5   0   1       76.13       76.84      3.54 o 
  -5   1   1        4.31        4.74      1.00 o 
  -4   1   1       13.98       14.63      1.52 o 
  -3   1   1       45.77       50.14      2.12 o 
  -2   1   1      158.13      181.79      3.97 o 
  -1   1   1       91.77       84.22      2.63 o 
   0   1   1       29.39       29.46      0.50 o 
   1   1   1     2437.60     2322.14     14.28 o 
   2   1   1     1280.77     1363.77     11.53 o 
   3   1   1      303.31      329.09      3.94 o 
   4   1   1        6.55        4.66      1.00 o 
   5   1   1        0.92        2.34      1.56 o 
  -5   2   1        0.53       -0.60      0.88 o 
  -4   2   1        8.75        7.44      1.27 o 
  -3   2   1       29.75       27.62      1.84 o 
  -2   2   1      118.66      131.96      1.40 o 
  -1   2   1     6575.74     6269.27     90.58 o 
   0   2   1        2.59       -0.10      0.10 o 
   1   2   1      781.62      766.04      3.85 o 
   2   2   1      210.72      202.22      1.55 o 
   3   2   1       92.85       94.80      0.91 o 
   4   2   1       15.96       17.75      0.63 o 
   5   2   1       41.22       37.85      1.95 o 
  -4   3   1        9.99       10.20      1.35 o 
  -3   3   1      357.74      363.23      7.58 o 
  -2   3   1      673.85      710.44     14.03 o 
  -1   3   1      239.41      246.88      1.58 o 
   0   3   1      105.83      100.23      1.14 o 
   1   3   1       16.33       15.08      0.34 o 
   2   3   1     1170.26     1192.32      7.14 o 
   3   3   1      450.97      450.96      3.32 o 
   4   3   1      134.61      137.27      1.47 o 
   5   3   1       83.16       83.72      1.54 o 
  -3   4   1      279.56      273.37      3.15 o 
  -2   4   1      857.43      851.37      6.77 o 
  -1   4   1      646.60      594.42      3.92 o 
   0   4   1     1028.27     1127.02      7.32 o 
   1   4   1       12.98       13.66      0.41 o 
   2   4   1      372.55      384.96      2.49 o 
   3   4   1      593.64      627.68      4.13 o 
   4   4   1        3.40        1.16      0.35 o 
   5   4   1        2.85        1.47      0.42 o 
  -4   5   1       11.71       13.19      1.45 o 
  -3   5   1       58.89       60.04      0.78 o 
  -2   5   1      244.48      244.06      1.90 o 
  -1   5   1      151.18      153.86      1.20 o 
   0   5   1     2573.59     2619.99     18.72 o 
   1   5   1     1816.55     2019.99     13.56 o 
   2   5   1      106.41       91.04      0.93 o 
   3   5   1       30.90       27.98      0.69 o 
   4   5   1       23.25       21.25      0.79 o 
   5   5   1        2.19        2.17      0.46 o 
  -5   6   1        2.59        0.34      0.37 o 
  -4   6   1       86.94       92.63      2.37 o 
  -3   6   1      148.61      149.21      1.49 o 
  -2   6   1        9.98        9.57      0.69 o 
  -1   6   1      849.85      905.24      6.60 o 
   0   6   1     1847.12     2134.42     15.20 o 
   1   6   1      373.74      376.35      2.79 o 
   2   6   1       91.00       92.02      1.00 o 
   3   6   1       28.31       28.88      0.89 o 
   4   6   1        5.77        4.10      0.45 o 
   5   6   1       20.34       25.75      1.06 o 
  -5   7   1        0.71       -0.39      0.40 o 
  -4   7   1      108.91      112.52      2.02 o 
  -3   7   1        2.24        1.33      0.24 o 
  -2   7   1       59.46       51.35      0.86 o 
  -1   7   1       60.32       70.81      1.33 o 
   0   7   1       36.88       48.34      0.78 o 
   1   7   1      352.17      349.45      2.67 o 
   2   7   1       46.02       45.25      1.36 o 
   3   7   1      544.21      574.40      5.88 o 
   4   7   1       44.81       50.40      1.22 o 
  -5   8   1       26.75       26.15      1.08 o 
  -4   8   1        2.35        1.84      0.45 o 
  -3   8   1        0.97        0.27      0.35 o 
  -2   8   1      854.54      856.56      7.05 o 
  -1   8   1      462.04      501.90      3.89 o 
   0   8   1      118.41      130.17      1.29 o 
   1   8   1        0.04       -0.27      0.27 o 
   2   8   1      249.18      257.20      2.42 o 
   3   8   1       77.91       77.48      1.28 o 
   4   8   1        0.81        0.32      0.60 o 
  -5   9   1        0.62        1.38      0.50 o 
  -4   9   1        8.38        7.18      0.59 o 
  -3   9   1      145.02      150.23      1.99 o 
  -2   9   1       19.10       18.93      0.74 o 
  -1   9   1       16.92       15.41      0.73 o 
   0   9   1      183.98      174.49      1.62 o 
   1   9   1      139.52      131.99      1.53 o 
   2   9   1       48.91       48.82      1.17 o 
   3   9   1        8.29        7.76      0.79 o 
   4   9   1       18.67       26.98      1.32 o 
  -5  10   1        4.58        5.28      0.53 o 
  -4  10   1        2.95        2.56      0.59 o 
  -3  10   1       90.75       93.62      1.61 o 
  -2  10   1       82.71       85.26      1.29 o 
  -1  10   1        8.04        6.50      0.44 o 
   0  10   1      143.73      148.54      1.66 o 
   1  10   1       26.12       28.07      1.13 o 
   2  10   1      120.43      130.26      2.73 o 
   3  10   1        0.19       -0.58      0.60 o 
   4  10   1        0.12        0.73      0.86 o 
  -4  11   1      100.18       98.96      1.72 o 
  -3  11   1       89.36       92.44      1.68 o 
  -2  11   1       17.53       18.51      0.98 o 
  -1  11   1        1.72        0.39      0.46 o 
   0  11   1       30.94       29.44      1.38 o 
   1  11   1      257.42      245.72      7.29 o 
   2  11   1       80.78       79.71      2.00 o 
   3  11   1        4.39        3.80      0.94 o 
  -4  12   1       59.50       62.14      1.83 o 
  -3  12   1       52.58       54.44      1.70 o 
  -2  12   1      120.13      125.93      1.96 o 
  -1  12   1      207.51      209.09      3.25 o 
   0  12   1       59.94       54.83      1.70 o 
   1  12   1      116.19      105.02      3.29 o 
   2  12   1      165.35      166.58      3.68 o 
   3  12   1       32.54       40.22      1.85 o 
  -4  13   1        3.46        2.07      0.77 o 
  -3  13   1        0.08       -0.26      0.70 o 
  -2  13   1        0.16       -0.02      0.66 o 
  -1  13   1       28.70       31.81      1.52 o 
   0  13   1       67.60       68.78      2.02 o 
   1  13   1       99.70       98.50      2.32 o 
   2  13   1       78.50       90.48      2.32 o 
  -3  14   1       36.08       37.82      2.41 o 
  -2  14   1       27.98       23.65      2.20 o 
  -1  14   1        0.08       -0.07      0.73 o 
   0  14   1       22.39       21.45      1.49 o 
   1  14   1       54.37       45.52      1.87 o 
   2  14   1       65.41       69.19      2.97 o 
  -2  15   1       64.55       62.60      2.90 o 
  -1  15   1       18.16       17.31      2.30 o 
   0  15   1        5.05        2.65      0.90 o 
   1  15   1        3.71        3.28      0.95 o 
  -1 -15   2       30.81       28.63      1.74 o 
   0 -15   2       29.68       26.45      1.64 o 
   1 -15   2       32.73       33.66      3.26 o 
   2 -15   2       53.72       54.32      2.76 o 
  -2 -14   2       33.28       37.23      1.83 o 
  -1 -14   2        0.11       -0.79      0.80 o 
   0 -14   2       13.37       12.11      0.98 o 
   1 -14   2        1.69        0.68      0.77 o 
   2 -14   2       28.53       25.57      2.27 o 
   3 -14   2       59.30       58.14      2.76 o 
  -2 -13   2       45.40       45.72      1.85 o 
  -1 -13   2        4.66        3.73      0.83 o 
   0 -13   2      158.38      155.48      2.83 o 
   1 -13   2       37.78       35.24      1.55 o 
   2 -13   2      109.71      112.30      2.34 o 
   3 -13   2       32.42       29.84      1.53 o 
  -3 -12   2      133.09      136.85      3.05 o 
  -2 -12   2       58.26       56.44      1.88 o 
  -1 -12   2      124.14      106.76      2.33 o 
   0 -12   2        4.59        4.51      0.77 o 
   1 -12   2       12.32        8.73      0.85 o 
   2 -12   2      389.45      409.56      4.48 o 
   3 -12   2        7.29        4.96      0.75 o 
   4 -12   2        0.22       -0.61      0.61 o 
  -3 -11   2       65.83       72.90      2.23 o 
  -2 -11   2        0.15        0.50      0.70 o 
  -1 -11   2      123.83      119.08      2.80 o 
   0 -11   2       73.80       72.41      1.80 o 
   1 -11   2        4.36        3.18      0.51 o 
   2 -11   2       15.30       12.45      0.74 o 
   3 -11   2      273.31      294.43      3.47 o 
   4 -11   2       23.41       21.02      1.07 o 
  -4 -10   2        3.06        2.81      0.91 o 
  -3 -10   2      105.61      100.87      1.99 o 
  -2 -10   2       12.24        7.01      0.83 o 
  -1 -10   2       16.15        8.44      0.59 o 
   0 -10   2      198.37      186.24      2.38 o 
   1 -10   2      113.92      115.96      1.69 o 
   2 -10   2      369.38      379.83      4.59 o 
   3 -10   2        4.07        3.14      0.49 o 
   4 -10   2       13.19       10.73      0.76 o 
  -4  -9   2        3.08        3.16      0.67 o 
  -3  -9   2       83.61       84.15      1.84 o 
  -2  -9   2        3.69        1.46      0.49 o 
  -1  -9   2      750.54      758.81      6.01 o 
   0  -9   2       99.06       94.77      1.11 o 
   1  -9   2      450.47      448.97      3.72 o 
   2  -9   2       17.42       18.65      0.76 o 
   3  -9   2      119.99      125.57      1.77 o 
   4  -9   2       38.14       37.34      1.06 o 
   5  -9   2        0.01        0.35      0.50 o 
  -4  -8   2       17.72       13.89      2.27 o 
  -3  -8   2       50.23       65.67      1.20 o 
  -2  -8   2       47.66       45.68      0.95 o 
  -1  -8   2       83.68       72.02      0.96 o 
   0  -8   2       34.93       37.35      0.66 o 
   1  -8   2      764.50      778.21      6.49 o 
   2  -8   2        0.00       -0.27      0.27 o 
   3  -8   2        0.03       -0.32      0.32 o 
   4  -8   2       19.20       17.25      0.84 o 
   5  -8   2        0.00        0.37      0.42 o 
  -4  -7   2       17.28       15.08      1.14 o 
  -3  -7   2       13.70       11.79      0.68 o 
  -2  -7   2      100.49       86.19      1.08 o 
  -1  -7   2      454.58      466.47      3.44 o 
   0  -7   2       55.39       54.53      0.76 o 
   1  -7   2      492.63      487.49      3.75 o 
   2  -7   2       28.24       31.14      0.70 o 
   3  -7   2      530.55      545.75      5.38 o 
   4  -7   2       47.48       53.55      1.02 o 
   5  -7   2        9.28        6.07      0.50 o 
  -5  -6   2        1.07        0.17      0.57 o 
  -4  -6   2      197.00      207.52      2.21 o 
  -3  -6   2        8.41        4.10      0.52 o 
  -2  -6   2      212.90      225.38      1.94 o 
  -1  -6   2       15.55       20.90      0.53 o 
   0  -6   2      119.97      134.56      1.23 o 
   1  -6   2        5.64        2.10      0.26 o 
   2  -6   2       15.27       10.72      0.45 o 
   3  -6   2        7.23        7.42      0.49 o 
   4  -6   2        3.47        1.07      0.28 o 
   5  -6   2       63.11       62.96      1.70 o 
  -5  -5   2        0.00       -0.20      0.44 o 
  -4  -5   2       54.29       58.15      1.08 o 
  -3  -5   2       29.39       28.96      0.69 o 
  -2  -5   2      125.70      113.51      1.14 o 
  -1  -5   2     2824.91     3042.63     19.40 o 
   0  -5   2       20.66       19.35      0.50 o 
   1  -5   2       45.93       39.44      0.56 o 
   2  -5   2     1221.24     1255.78      8.85 o 
   3  -5   2      341.72      334.46      2.84 o 
  -5  -4   2       23.46       23.56      0.91 o 
  -4  -4   2        3.34        2.92      0.37 o 
  -3  -4   2       57.72       53.06      0.70 o 
  -2  -4   2      513.57      541.88      3.41 o 
  -1  -4   2      257.14      263.13      1.75 o 
   0  -4   2       10.43       10.07      0.42 o 
   1  -4   2       44.91       52.25      0.58 o 
   2  -4   2      216.43      192.49      1.92 o 
   3  -4   2       16.67       15.65      0.48 o 
  -5  -3   2       41.52       39.62      0.93 o 
  -4  -3   2       49.18       48.26      0.88 o 
  -3  -3   2      173.42      173.09      1.49 o 
  -2  -3   2     1662.88     1795.67     10.66 o 
  -1  -3   2     2325.58     2419.77     13.44 o 
   0  -3   2      153.79      162.76      1.04 o 
   1  -3   2      484.25      493.75      3.01 o 
   2  -3   2      586.25      592.34      5.99 o 
   3  -3   2       66.66       68.13      1.35 o 
  -5  -2   2       15.49       16.18      0.75 o 
  -4  -2   2       20.33       18.96      1.05 o 
  -3  -2   2      483.95      486.86      3.51 o 
  -2  -2   2      946.60     1002.45      6.30 o 
  -1  -2   2      184.03      196.99      1.13 o 
   0  -2   2     1106.49     1048.01      5.77 o 
   1  -2   2        5.95        3.64      0.10 o 
   2  -2   2        0.74        0.00      0.71 o 
   3  -2   2      222.90      237.31      5.52 o 
   4  -2   2       21.86       17.00      2.12 o 
   5  -2   2        0.09       -1.06      1.49 o 
  -5  -1   2        0.46       -0.07      0.43 o 
  -4  -1   2        2.55        2.22      0.65 o 
  -3  -1   2      217.07      227.74      1.75 o 
  -2  -1   2      572.17      564.55      3.59 o 
  -1  -1   2     2332.31     2244.12     12.11 o 
   0  -1   2      156.12      151.25      1.99 o 
   1  -1   2       61.65       91.12      0.67 o 
   2  -1   2     2531.76     2450.74     22.80 o 
   3  -1   2       20.57       16.78      1.77 o 
   4  -1   2        3.55        3.36      0.75 o 
   5  -1   2       35.62       31.94      2.83 o 
  -5   0   2      133.15      139.64      3.25 o 
  -4   0   2       34.03       37.40      1.68 o 
  -3   0   2      683.10      689.23      5.98 o 
  -2   0   2       64.81       64.54      0.71 o 
  -1   0   2     4520.28     4402.28     23.35 o 
   0   0   2      197.95      168.38      1.15 o 
   1   0   2     1027.06      860.13     11.21 o 
   2   0   2     1833.97     1971.34     18.27 o 
   3   0   2       70.58       77.95      1.02 o 
   4   0   2        0.21       -0.28      0.85 o 
   5   0   2        1.09        0.71      1.56 o 
  -5   1   2       73.07       74.36      2.43 o 
  -4   1   2       12.59       12.19      1.42 o 
  -3   1   2        9.60        7.06      0.43 o 
  -2   1   2     1551.33     1582.58     17.48 o 
  -1   1   2      833.05      788.35      6.65 o 
   0   1   2     2470.82     2354.43     13.40 o 
   1   1   2      583.97      563.24      2.74 o 
   2   1   2      285.45      324.89      2.36 o 
   3   1   2      853.49      898.46      6.21 o 
   4   1   2      345.41      356.65      2.97 o 
   5   1   2       42.99       40.39      1.01 o 
  -5   2   2       72.25       80.78      2.50 o 
  -4   2   2      128.96      127.83      3.82 o 
  -3   2   2      121.07      119.78      1.70 o 
  -2   2   2      111.90      118.45      2.27 o 
   0   2   2        2.03        1.27      0.15 o 
   1   2   2      455.64      440.63      2.15 o 
   2   2   2      710.32      796.89      5.03 o 
   3   2   2       53.01       63.88      0.74 o 
   4   2   2        0.03        0.36      0.28 o 
   5   2   2      133.27      134.99      1.94 o 
  -4   3   2        0.04       -0.99      0.99 o 
  -3   3   2       48.72       50.90      0.95 o 
  -2   3   2     1244.30     1230.56     11.83 o 
   0   3   2      122.92      118.13      2.13 o 
   1   3   2      335.44      306.15      1.81 o 
   2   3   2       35.72       28.80      0.41 o 
   3   3   2      613.36      616.70      4.42 o 
   4   3   2       58.12       59.34      0.96 o 
   5   3   2        2.33        1.54      0.38 o 
  -3   4   2       11.47       11.13      0.44 o 
  -2   4   2      238.74      235.12      1.88 o 
  -1   4   2      460.51      457.04      3.07 o 
   0   4   2      514.71      530.84      3.93 o 
   1   4   2      326.38      335.47      2.24 o 
   2   4   2       30.78       25.66      0.47 o 
   3   4   2      139.22      140.04      1.19 o 
   4   4   2       58.76       59.44      0.99 o 
   5   4   2       13.42       13.75      0.80 o 
  -4   5   2        6.67        7.64      1.09 o 
  -3   5   2       86.52       88.33      1.09 o 
  -2   5   2       34.86       38.27      0.59 o 
  -1   5   2       31.14       34.25      0.53 o 
   0   5   2       15.07       16.89      0.52 o 
   1   5   2       14.47       12.37      0.47 o 
   2   5   2      451.41      442.03      3.29 o 
   3   5   2      381.80      395.36      3.03 o 
   4   5   2        2.77        1.39      0.40 o 
   5   5   2        0.20       -0.31      0.43 o 
  -5   6   2      190.69      194.82      2.70 o 
  -4   6   2      148.53      157.58      2.67 o 
  -3   6   2      145.35      143.01      1.47 o 
  -2   6   2      252.36      240.41      3.03 o 
  -1   6   2      804.88      796.21      6.22 o 
   0   6   2      943.08      959.92      7.01 o 
   1   6   2       24.31       30.62      0.61 o 
   2   6   2        0.48       -0.37      0.37 o 
   3   6   2       58.27       57.06      0.84 o 
   4   6   2       24.88       25.42      0.98 o 
   5   6   2       16.63       15.98      1.25 o 
  -5   7   2       30.97       29.96      1.08 o 
  -4   7   2        5.73        3.39      0.38 o 
  -3   7   2       64.43       66.88      1.13 o 
  -2   7   2      438.89      458.07      3.92 o 
  -1   7   2      727.46      763.09      8.01 o 
   0   7   2       91.75       96.35      1.10 o 
   1   7   2        0.03       -0.23      0.23 o 
   2   7   2     1871.19     1897.36     13.12 o 
   3   7   2        4.12        3.64      0.42 o 
   4   7   2        6.19        4.37      0.52 o 
  -5   8   2       10.59        9.32      1.31 o 
  -4   8   2        1.79        2.34      0.39 o 
  -3   8   2       56.76       53.11      1.10 o 
  -2   8   2      136.68      152.19      1.65 o 
  -1   8   2      410.39      445.69      4.54 o 
   0   8   2      341.06      379.19      3.08 o 
   1   8   2        0.14       -0.26      0.26 o 
   2   8   2       78.46       77.99      1.12 o 
   3   8   2       35.98       36.04      0.98 o 
   4   8   2       26.00       28.93      1.31 o 
  -5   9   2        1.33        0.86      0.43 o 
  -4   9   2       45.59       42.86      1.42 o 
  -3   9   2        3.39        3.50      0.43 o 
  -2   9   2        4.99        3.84      0.43 o 
  -1   9   2       41.23       35.92      0.90 o 
   0   9   2        0.03       -0.23      0.23 o 
   1   9   2       38.90       35.72      1.70 o 
   2   9   2      134.07      144.05      2.30 o 
   3   9   2       49.88       51.09      1.47 o 
   4   9   2       12.52        8.92      0.78 o 
  -5  10   2        1.49        0.86      0.39 o 
  -4  10   2        3.86        3.33      0.47 o 
  -3  10   2       20.01       17.57      0.97 o 
  -2  10   2       16.53       17.82      0.82 o 
  -1  10   2       12.97       11.59      0.60 o 
   0  10   2        2.85        2.50      0.42 o 
   1  10   2        2.36        1.43      0.47 o 
   2  10   2      112.79      113.34      2.25 o 
   3  10   2       47.59       52.84      1.56 o 
  -4  11   2       19.76       16.66      1.09 o 
  -3  11   2       82.63       93.04      1.69 o 
  -2  11   2        0.35       -0.44      0.44 o 
  -1  11   2       21.96       21.89      1.22 o 
   0  11   2      288.21      278.98      3.96 o 
   1  11   2      133.73      137.13      3.33 o 
   2  11   2        0.60        0.89      0.70 o 
   3  11   2       45.64       41.29      1.82 o 
  -4  12   2      222.89      224.04      8.11 o 
  -3  12   2      107.79      112.89      2.35 o 
  -2  12   2       15.82       19.83      1.05 o 
  -1  12   2       14.69        9.76      0.85 o 
   0  12   2        3.23        1.92      0.71 o 
   1  12   2        0.02        0.15      0.70 o 
   2  12   2       32.97       33.64      1.66 o 
   3  12   2       20.57       17.19      1.50 o 
  -4  13   2       39.99       45.32      2.48 o 
  -3  13   2       62.38       66.08      1.93 o 
  -2  13   2       21.49       22.35      1.42 o 
  -1  13   2       26.52       22.24      1.43 o 
   0  13   2       12.83        7.55      0.90 o 
   1  13   2        4.33        4.21      1.27 o 
   2  13   2        0.81       -0.80      0.80 o 
  -3  14   2       35.77       38.17      2.41 o 
  -2  14   2        0.00       -0.28      1.20 o 
  -1  14   2       65.74       62.77      1.97 o 
   0  14   2       93.63       94.85      2.32 o 
   1  14   2       14.19       11.52      1.07 o 
   2  14   2        1.32        1.77      1.20 o 
  -2  15   2        3.14        4.53      1.35 o 
  -1  15   2        0.01       -0.21      0.78 o 
   0  15   2       13.57       10.11      1.06 o 
   1  15   2       56.58       59.50      2.15 o 
  -1 -15   3        1.78        0.42      0.88 o 
   0 -15   3       72.65       71.26      2.37 o 
   1 -15   3      112.76      124.72      4.21 o 
   2 -15   3        1.82        0.99      1.20 o 
  -2 -14   3       16.84       10.48      1.49 o 
  -1 -14   3      151.02      160.19      4.89 o 
   0 -14   3       24.19       22.89      1.50 o 
   1 -14   3      102.98      105.66      2.38 o 
   2 -14   3        0.34        0.28      1.13 o 
   3 -14   3       41.35       38.60      2.48 o 
  -2 -13   3       78.78       83.73      2.23 o 
  -1 -13   3       37.59       41.12      1.75 o 
   0 -13   3       12.37       11.70      0.95 o 
   1 -13   3       22.72       19.42      1.95 o 
   2 -13   3       17.45       11.76      1.35 o 
   3 -13   3       12.92        8.99      0.85 o 
  -3 -12   3       36.41       43.60      2.02 o 
  -2 -12   3       10.55        6.72      0.88 o 
  -1 -12   3       11.81        8.58      0.88 o 
   0 -12   3      239.55      230.49      3.56 o 
   1 -12   3        5.43        3.05      0.72 o 
   2 -12   3       67.62       72.66      1.54 o 
   3 -12   3       24.36       21.87      1.38 o 
   4 -12   3       15.17       13.83      1.70 o 
  -3 -11   3        3.16        1.80      0.89 o 
  -2 -11   3       89.08       89.94      2.13 o 
  -1 -11   3      253.00      233.61      3.58 o 
   0 -11   3      155.06      147.13      2.60 o 
   1 -11   3      390.43      403.27      4.36 o 
   2 -11   3       30.86       27.91      1.10 o 
   3 -11   3        9.67        3.81      0.70 o 
   4 -11   3        2.95        1.54      0.62 o 
  -3 -10   3        0.31        0.57      0.84 o 
  -2 -10   3       16.81        6.96      0.80 o 
  -1 -10   3        3.74        5.43      0.99 o 
   0 -10   3       81.00       81.41      1.50 o 
   1 -10   3        2.79        2.78      0.40 o 
   2 -10   3      239.07      239.71      2.47 o 
   3 -10   3       11.19        7.82      0.56 o 
   4 -10   3       11.42        9.03      0.56 o 
  -4  -9   3        5.29        5.46      0.71 o 
  -3  -9   3      146.29      148.22      2.36 o 
  -2  -9   3        0.17       -0.26      0.42 o 
  -1  -9   3      217.22      202.88      2.05 o 
   0  -9   3      797.29      820.46      5.84 o 
   1  -9   3       10.88        6.67      0.38 o 
   2  -9   3      660.07      678.96      5.77 o 
   3  -9   3        0.21        0.17      0.38 o 
   4  -9   3       25.23       23.61      0.94 o 
   5  -9   3      213.85      218.03      7.68 o 
  -4  -8   3        0.00        0.27      0.58 o 
  -3  -8   3       19.13       19.60      1.00 o 
  -2  -8   3      191.08      170.67      1.81 o 
  -1  -8   3      333.53      348.68      2.74 o 
   0  -8   3       32.53       29.09      0.61 o 
   1  -8   3      145.37      153.57      1.58 o 
   2  -8   3      109.49      120.80      1.41 o 
   3  -8   3        2.44        1.02      0.36 o 
   4  -8   3        0.71        0.09      0.36 o 
   5  -8   3        3.65        1.90      0.47 o 
  -4  -7   3       76.12       74.60      2.19 o 
  -3  -7   3       53.42       54.91      0.97 o 
  -2  -7   3       17.03       16.29      0.67 o 
  -1  -7   3      461.74      482.64      3.38 o 
   0  -7   3       75.76       69.90      0.87 o 
   1  -7   3      847.71      858.10      6.55 o 
   2  -7   3        0.43        0.48      0.26 o 
   3  -7   3        0.62       -0.05      0.32 o 
   4  -7   3        2.31        2.19      0.35 o 
   5  -7   3        8.86        8.32      1.74 o 
  -5  -6   3        0.58        0.59      0.59 o 
  -4  -6   3      160.41      153.54      1.82 o 
  -3  -6   3      127.94      119.08      1.31 o 
  -2  -6   3        1.46        0.54      0.27 o 
  -1  -6   3        0.09        1.18      0.22 o 
   0  -6   3        2.16        1.11      0.18 o 
   1  -6   3       34.60       22.61      0.56 o 
   2  -6   3      168.72      188.40      1.61 o 
   3  -6   3      339.44      315.49      2.77 o 
   4  -6   3        2.79        1.55      0.31 o 
   5  -6   3       16.13       17.00      0.85 o 
  -5  -5   3       68.76       72.34      1.34 o 
  -4  -5   3       22.87       23.91      0.88 o 
  -3  -5   3      140.56      142.25      1.40 o 
  -2  -5   3      613.51      638.90      4.67 o 
  -1  -5   3     1741.23     1899.89     12.09 o 
   0  -5   3      248.35      302.06      2.27 o 
   1  -5   3      384.72      372.01      2.85 o 
   2  -5   3      259.74      282.88      2.19 o 
   3  -5   3       12.73       12.49      0.52 o 
   4  -5   3        0.99        1.23      0.27 o 
  -5  -4   3       15.94       18.00      1.04 o 
  -4  -4   3      208.40      216.02      2.16 o 
  -3  -4   3        1.89        0.24      0.26 o 
  -2  -4   3       53.13       48.23      0.70 o 
  -1  -4   3      745.67      780.25      5.11 o 
   0  -4   3     1292.34     1315.78      8.41 o 
   1  -4   3     2008.86     2083.79     13.49 o 
   2  -4   3      668.42      740.14      6.03 o 
   3  -4   3        0.12        0.06      0.19 o 
  -5  -3   3        0.05       -0.38      0.38 o 
  -4  -3   3       28.15       27.25      0.78 o 
  -3  -3   3        1.28        2.48      0.22 o 
  -2  -3   3      221.40      219.60      1.53 o 
  -1  -3   3       93.85       85.94      0.65 o 
   0  -3   3     2427.96     2455.08     13.58 o 
   1  -3   3     1285.80     1291.66      8.36 o 
   2  -3   3      131.44      128.37      1.19 o 
   3  -3   3      302.29      300.53      5.13 o 
  -5  -2   3        0.02        0.06      0.36 o 
  -4  -2   3       12.88       14.63      0.65 o 
  -3  -2   3      106.79      105.51      1.03 o 
  -2  -2   3       50.67       45.26      0.95 o 
  -1  -2   3       64.66       76.43      0.61 o 
   0  -2   3        4.05        3.07      0.18 o 
   1  -2   3     1439.14     1436.31      8.55 o 
   2  -2   3      534.80      469.15      3.76 o 
   3  -2   3       61.68       62.19      0.89 o 
   4  -2   3       67.72       57.58      2.83 o 
   5  -2   3        6.57        4.67      1.63 o 
  -5  -1   3        2.11        1.34      0.33 o 
  -4  -1   3       31.84       29.07      0.67 o 
  -3  -1   3      788.56      816.33      5.70 o 
  -2  -1   3       87.44       97.59      0.81 o 
  -1  -1   3      206.51      213.47      1.26 o 
   0  -1   3      152.09      146.76      0.90 o 
   1  -1   3     1718.59     1678.52      8.97 o 
   2  -1   3       41.77       44.92      0.53 o 
   3  -1   3       15.42       19.91      1.26 o 
   4  -1   3        2.67        2.18      1.17 o 
   5  -1   3       53.37       51.34      3.12 o 
  -5   0   3       43.10       47.39      2.01 o 
  -4   0   3        0.43        0.73      0.24 o 
  -3   0   3        0.64        0.22      0.39 o 
  -2   0   3       50.04       45.36      0.57 o 
  -1   0   3     1573.05     1427.87      7.63 o 
   0   0   3      139.87      134.21      1.79 o 
   1   0   3      128.32      143.33      0.83 o 
   2   0   3        0.72        0.51      0.14 o 
   3   0   3       95.29      104.19      1.14 o 
   4   0   3       11.50       11.53      1.77 o 
   5   0   3        2.49        1.13      1.56 o 
  -5   1   3        0.21        0.55      0.64 o 
  -4   1   3      160.21      174.57      2.25 o 
  -3   1   3       80.42       74.88      1.21 o 
  -2   1   3      341.02      350.05      2.38 o 
   0   1   3     1224.50     1206.69     15.16 o 
   1   1   3     4787.91     4703.35     24.12 o 
   2   1   3      229.23      208.74      1.58 o 
   3   1   3       42.87       40.95      0.59 o 
   4   1   3        3.68        2.56      0.37 o 
   5   1   3       10.82       11.43      0.76 o 
  -5   2   3       13.16       11.33      1.70 o 
  -4   2   3       39.11       39.94      2.34 o 
  -3   2   3       10.25        7.05      0.51 o 
  -2   2   3     3096.28     3291.35     21.67 o 
  -1   2   3     5963.54     5787.29     33.10 o 
   0   2   3     3044.73     2870.52     17.01 o 
   1   2   3       24.97       24.47      0.35 o 
   2   2   3      365.23      392.47      2.58 o 
   3   2   3      155.15      150.01      1.30 o 
   4   2   3       90.08       88.92      1.10 o 
   5   2   3       23.11       23.19      0.98 o 
  -4   3   3        1.24        0.71      0.39 o 
  -3   3   3      133.87      145.48      1.27 o 
  -2   3   3      152.47      152.78      1.14 o 
  -1   3   3      272.09      288.31      1.86 o 
   0   3   3      790.34      774.08      5.02 o 
   1   3   3      738.99      803.85      4.45 o 
   2   3   3      246.57      280.29      1.85 o 
   3   3   3      292.03      275.25      3.46 o 
   4   3   3      268.23      254.34      2.36 o 
   5   3   3        0.94       -0.01      0.38 o 
  -4   4   3        0.01        0.19      0.25 o 
  -3   4   3      319.32      326.97      2.78 o 
  -2   4   3     1629.84     1702.36     11.94 o 
  -1   4   3      209.56      180.77      1.37 o 
   0   4   3     2005.82     1928.43     16.64 o 
   1   4   3       81.88       94.05      0.85 o 
   2   4   3      377.86      372.63      2.54 o 
   3   4   3      143.46      140.21      1.48 o 
   4   4   3       35.42       33.34      0.83 o 
   5   4   3        7.75        6.45      0.50 o 
  -5   5   3        0.75        1.35      0.50 o 
  -4   5   3       70.01       68.90      1.12 o 
  -3   5   3       14.98       15.32      0.59 o 
  -2   5   3        8.04        5.25      0.28 o 
  -1   5   3       24.78       25.24      0.54 o 
   0   5   3      595.90      563.89      4.23 o 
   1   5   3      108.85      120.35      1.22 o 
   2   5   3        8.92        9.81      0.80 o 
   3   5   3        4.00        3.48      0.31 o 
   4   5   3      136.88      135.46      1.74 o 
   5   5   3        6.71        5.09      0.50 o 
  -5   6   3        7.12        8.03      2.02 o 
  -4   6   3       32.76       30.06      0.83 o 
  -3   6   3       47.51       47.49      0.69 o 
  -2   6   3       92.21       82.42      1.06 o 
  -1   6   3        3.72        4.98      0.26 o 
   0   6   3      214.86      208.11      1.87 o 
   1   6   3       23.83       28.18      0.60 o 
   2   6   3     1094.90     1111.01      7.81 o 
   3   6   3      273.17      266.43      2.53 o 
   4   6   3       68.01       69.32      1.31 o 
  -5   7   3       17.69       15.96      0.98 o 
  -4   7   3        3.68        3.11      0.33 o 
  -3   7   3      218.72      214.58      2.04 o 
  -2   7   3       13.24       14.73      0.63 o 
  -1   7   3       57.91       66.54      0.89 o 
   0   7   3      882.80      937.42      6.91 o 
   1   7   3        0.19        0.01      0.24 o 
   2   7   3      458.79      462.17      3.55 o 
   3   7   3       14.13       12.48      1.00 o 
   4   7   3        5.29        3.23      0.60 o 
  -5   8   3        0.05       -0.38      0.38 o 
  -4   8   3        0.72        1.40      0.39 o 
  -3   8   3       11.94       12.42      0.70 o 
  -2   8   3      106.67      113.16      1.38 o 
  -1   8   3      278.11      264.96      2.29 o 
   0   8   3      125.10      131.24      1.40 o 
   1   8   3      509.37      507.48      3.78 o 
   2   8   3      446.84      455.51      3.56 o 
   3   8   3       19.32       18.44      1.00 o 
   4   8   3      110.21      121.14      2.14 o 
  -5   9   3        6.72        5.13      0.49 o 
  -4   9   3        0.00       -0.40      0.40 o 
  -3   9   3       26.86       29.54      1.00 o 
  -2   9   3        1.21       -0.10      0.32 o 
  -1   9   3      315.71      329.08      3.09 o 
   0   9   3       38.66       41.12      0.86 o 
   1   9   3      773.00      779.79      6.17 o 
   2   9   3       82.38       80.94      1.88 o 
   3   9   3       77.71       79.49      1.72 o 
   4   9   3        9.23        8.35      0.78 o 
  -4  10   3        0.03       -0.30      0.43 o 
  -3  10   3      137.49      140.77      2.17 o 
  -2  10   3        0.42        0.08      0.34 o 
  -1  10   3      146.23      148.75      1.80 o 
   0  10   3       52.94       48.15      1.88 o 
   1  10   3       39.38       34.25      1.08 o 
   2  10   3        3.88        2.51      0.59 o 
   3  10   3      143.42      158.83      4.07 o 
  -4  11   3       85.93       88.61      1.98 o 
  -3  11   3        5.64        4.97      0.70 o 
  -2  11   3      176.33      177.86      2.35 o 
  -1  11   3      176.23      176.80      2.37 o 
   0  11   3       27.28       24.49      1.84 o 
   1  11   3      106.30      104.13      2.20 o 
   2  11   3        2.49        1.25      0.65 o 
   3  11   3       11.05        9.84      1.07 o 
  -4  12   3       11.16        8.36      0.85 o 
  -3  12   3       13.60       12.28      0.90 o 
  -2  12   3        0.09       -0.18      0.48 o 
  -1  12   3        8.27        4.44      0.71 o 
   0  12   3       28.01       28.39      1.45 o 
   1  12   3       33.24       34.08      2.20 o 
   2  12   3        3.02        0.59      0.72 o 
   3  12   3       19.50       11.34      1.17 o 
  -3  13   3        0.16       -0.64      1.13 o 
  -2  13   3       38.42       37.65      1.84 o 
  -1  13   3       30.54       21.37      1.45 o 
   0  13   3       91.91       95.35      2.23 o 
   1  13   3        1.75       -0.77      0.77 o 
   2  13   3        0.44       -0.72      0.72 o 
  -3  14   3        4.94        2.41      1.27 o 
  -2  14   3      161.41      166.28      4.32 o 
  -1  14   3       39.81       39.63      2.20 o 
   0  14   3       20.23       13.25      1.07 o 
   1  14   3       10.31        8.91      1.05 o 
  -2  15   3        1.17        0.21      1.27 o 
  -1  15   3        3.21        2.78      0.85 o 
   0  15   3      125.39      125.93      2.78 o 
   1  15   3        1.70        1.47      0.94 o 
   0 -15   4       72.19       77.51      2.20 o 
   1 -15   4        2.87        3.34      0.85 o 
   2 -15   4       54.31       59.06      2.83 o 
  -1 -14   4        1.39       -0.22      0.83 o 
   0 -14   4        0.54        1.77      0.80 o 
   1 -14   4        5.10        4.99      0.85 o 
   2 -14   4       93.22       95.96      3.19 o 
   3 -14   4        2.16        1.42      1.20 o 
  -2 -13   4        3.55        0.81      0.85 o 
  -1 -13   4       88.84       92.07      2.28 o 
   0 -13   4        9.91        5.41      0.83 o 
   1 -13   4       16.60       16.94      1.33 o 
   2 -13   4        6.16        4.25      1.13 o 
   3 -13   4       14.04       11.54      1.35 o 
  -3 -12   4       30.10       36.65      1.95 o 
  -2 -12   4       95.53       99.74      2.33 o 
  -1 -12   4       25.79       25.35      1.50 o 
   0 -12   4      126.21      137.11      5.49 o 
   1 -12   4       41.51       33.58      1.45 o 
   2 -12   4       85.84       82.85      1.64 o 
   3 -12   4       38.86       37.43      1.53 o 
   4 -12   4        0.04       -0.04      0.67 o 
  -3 -11   4        0.26        1.44      0.93 o 
  -2 -11   4        0.36       -0.50      0.78 o 
  -1 -11   4       66.64       72.04      1.88 o 
   0 -11   4        5.34        4.04      0.70 o 
   1 -11   4      226.04      221.95      3.47 o 
   2 -11   4      122.19      127.64      1.94 o 
   3 -11   4       12.25       10.17      0.92 o 
   4 -11   4        0.11       -0.16      0.57 o 
  -3 -10   4        0.83        1.17      0.88 o 
  -2 -10   4      223.83      212.65      3.97 o 
  -1 -10   4      108.24       93.12      2.00 o 
   0 -10   4      136.00      132.13      2.38 o 
   1 -10   4     2105.24     2117.89     17.01 o 
   2 -10   4      491.70      490.29      5.49 o 
   3 -10   4       83.79       85.08      1.74 o 
   4 -10   4       10.79        7.47      0.61 o 
  -4  -9   4        5.23        5.56      0.73 o 
  -3  -9   4       65.47       62.12      1.82 o 
  -2  -9   4      197.63      191.85      2.26 o 
  -1  -9   4       26.79       24.32      1.03 o 
   0  -9   4      167.14      177.79      1.68 o 
   1  -9   4        7.15        4.28      0.35 o 
   2  -9   4       19.72       17.37      0.80 o 
   3  -9   4       74.08       75.95      1.38 o 
   4  -9   4        1.77        0.94      0.40 o 
   5  -9   4       21.71       23.35      1.28 o 
  -4  -8   4        0.69        0.60      0.60 o 
  -3  -8   4        2.81        0.85      0.51 o 
  -2  -8   4       15.44       12.37      0.76 o 
  -1  -8   4        5.26        1.84      0.28 o 
   0  -8   4      113.02      109.32      1.09 o 
   1  -8   4        6.44        4.81      0.33 o 
   2  -8   4      107.95      108.81      1.35 o 
   3  -8   4       26.98       27.61      0.91 o 
   4  -8   4       15.23       13.65      0.83 o 
   5  -8   4        8.18        7.51      0.60 o 
  -4  -7   4       16.77       14.18      1.27 o 
  -3  -7   4       88.58       78.65      1.10 o 
  -2  -7   4      290.08      280.50      2.39 o 
  -1  -7   4       34.20       35.09      0.66 o 
   0  -7   4      337.51      344.77      2.45 o 
   1  -7   4       52.98       60.02      0.90 o 
   2  -7   4        3.43        2.89      0.30 o 
   3  -7   4        0.41       -0.06      0.32 o 
   4  -7   4      135.76      140.64      2.74 o 
   5  -7   4       39.91       37.99      1.18 o 
  -4  -6   4       43.51       44.17      1.14 o 
  -3  -6   4      129.89      118.34      1.32 o 
  -2  -6   4      123.77      133.50      1.36 o 
  -1  -6   4       12.09       10.32      0.45 o 
   0  -6   4      354.67      352.69      2.65 o 
   1  -6   4        6.10        7.05      0.39 o 
   2  -6   4     1438.13     1478.02     11.79 o 
   3  -6   4        0.14       -0.30      0.30 o 
   4  -6   4        0.25        0.50      0.31 o 
   5  -6   4       23.50       24.37      0.95 o 
  -5  -5   4       21.12       21.30      1.02 o 
  -4  -5   4      393.19      427.49      5.10 o 
  -3  -5   4        0.19       -0.29      0.29 o 
  -2  -5   4       25.27       34.53      0.68 o 
  -1  -5   4      554.17      618.67      4.16 o 
   0  -5   4       20.07       23.39      0.51 o 
   1  -5   4      158.41      176.29      1.43 o 
   2  -5   4      479.91      469.43      3.50 o 
   3  -5   4       29.82       31.45      0.65 o 
   4  -5   4      134.06      132.62      3.17 o 
   5  -5   4       23.61       21.78      0.85 o 
  -5  -4   4      135.12      144.09      2.96 o 
  -4  -4   4       36.81       38.52      0.96 o 
  -3  -4   4       51.48       47.38      0.78 o 
  -2  -4   4        7.58        3.29      0.26 o 
  -1  -4   4      137.46      140.31      1.09 o 
   0  -4   4      139.47      122.18      1.03 o 
   1  -4   4     1690.72     1800.46     11.10 o 
   2  -4   4       27.77       18.83      0.47 o 
   3  -4   4      383.27      389.08      3.79 o 
   4  -4   4        1.10        1.49      0.27 o 
  -5  -3   4        1.67        1.54      0.44 o 
  -4  -3   4       21.18       21.36      0.76 o 
  -3  -3   4       21.10       15.55      0.49 o 
  -2  -3   4      350.57      387.44      2.79 o 
  -1  -3   4      234.23      217.04      1.49 o 
   0  -3   4      586.46      522.41      3.46 o 
   1  -3   4     1305.49     1305.35      8.03 o 
   2  -3   4      235.28      253.28      1.94 o 
   3  -3   4       33.96       34.34      0.57 o 
   4  -3   4      697.63      694.03      8.19 o 
  -5  -2   4        2.23        1.78      0.40 o 
  -4  -2   4       29.24       25.93      0.74 o 
  -3  -2   4        0.07        0.30      0.17 o 
  -2  -2   4        2.59        1.21      0.18 o 
  -1  -2   4      292.56      267.25      1.63 o 
   0  -2   4      621.97      619.40      3.29 o 
   1  -2   4     2589.43     2390.65     19.39 o 
   2  -2   4      347.46      347.89      2.89 o 
   3  -2   4      214.41      212.54      1.74 o 
   4  -2   4        0.02        1.63      1.27 o 
  -5  -1   4        0.02        0.31      0.34 o 
  -4  -1   4        4.22        3.87      0.32 o 
  -3  -1   4        1.42        0.84      0.24 o 
  -2  -1   4       92.85       82.26      0.75 o 
  -1  -1   4     1528.11     1519.52      8.72 o 
   0  -1   4     1608.07     1415.75      7.38 o 
   1  -1   4      861.03      882.26      5.43 o 
   2  -1   4      642.09      686.75      4.63 o 
   3  -1   4      277.64      269.35      2.15 o 
   4  -1   4        2.76        1.36      0.23 o 
   5  -1   4        8.99        8.00      1.84 o 
  -5   0   4       21.41       23.38      0.86 o 
  -4   0   4        7.05        5.57      0.32 o 
  -3   0   4      517.00      521.45      3.74 o 
  -2   0   4       33.19       33.78      0.48 o 
  -1   0   4       83.59       81.53      0.64 o 
   0   0   4     1980.61     1898.54     10.87 o 
   1   0   4       70.26       88.81      0.69 o 
   2   0   4      600.42      643.32      6.43 o 
   3   0   4      293.70      291.59      2.37 o 
   4   0   4       87.12       84.71      0.99 o 
   5   0   4       50.00       51.79      1.10 o 
  -5   1   4       59.66       57.75      2.85 o 
  -4   1   4       39.43       41.54      0.74 o 
  -3   1   4       27.05       25.49      0.54 o 
  -2   1   4      154.39      161.84      1.23 o 
  -1   1   4      563.38      588.99      4.87 o 
   0   1   4      318.08      325.34      1.85 o 
   1   1   4      327.18      301.27      1.86 o 
   2   1   4      240.99      299.93      1.95 o 
   3   1   4        7.19        4.75      0.23 o 
   4   1   4      149.03      143.02      1.50 o 
   5   1   4        0.72        0.15      0.41 o 
  -5   2   4       28.70       28.78      1.41 o 
  -4   2   4        0.03       -0.03      0.25 o 
  -3   2   4       74.76       71.61      0.79 o 
  -2   2   4     1108.21     1166.85      7.21 o 
  -1   2   4      777.53      765.29      4.65 o 
   0   2   4     2914.69     2683.57     19.07 o 
   1   2   4     6725.65     6945.79     40.40 o 
   2   2   4       70.74       57.58      0.66 o 
   3   2   4        0.77        0.50      0.21 o 
   4   2   4       19.87       16.92      0.89 o 
   5   2   4        0.47        0.86      0.45 o 
  -5   3   4        0.00       -0.35      0.35 o 
  -4   3   4       27.19       26.30      0.65 o 
  -3   3   4      299.08      305.50      2.42 o 
  -2   3   4        8.97        7.61      0.32 o 
  -1   3   4        8.84       11.31      0.34 o 
   0   3   4      313.28      294.83      3.64 o 
   1   3   4        3.63        8.93      0.33 o 
   2   3   4      240.67      253.33      1.79 o 
   3   3   4       43.20       45.39      0.70 o 
   4   3   4       31.21       31.31      0.87 o 
   5   3   4       18.33       19.44      0.83 o 
  -5   4   4        1.12        0.99      0.35 o 
  -4   4   4       70.44       73.17      1.34 o 
  -3   4   4       18.06       20.36      0.59 o 
  -2   4   4      475.22      468.37      3.15 o 
  -1   4   4        9.54        4.97      0.51 o 
   0   4   4       24.35       20.62      0.82 o 
   1   4   4       65.57       50.36      0.60 o 
   2   4   4       33.83       31.49      0.60 o 
   3   4   4      414.78      417.15      3.36 o 
   4   4   4      198.55      195.31      2.17 o 
   5   4   4        4.72        3.30      0.46 o 
  -5   5   4        9.53       12.87      0.80 o 
  -4   5   4        0.05       -0.30      0.30 o 
  -3   5   4      687.92      699.52      5.06 o 
  -2   5   4     1313.36     1337.01      9.47 o 
  -1   5   4      709.51      716.96      5.29 o 
   0   5   4       89.56       88.64      0.98 o 
   1   5   4      403.68      406.88      2.91 o 
   2   5   4        2.09        0.90      0.25 o 
   3   5   4       12.85       12.31      0.64 o 
   4   5   4       49.54       53.87      1.13 o 
   5   5   4        0.56       -0.29      0.44 o 
  -5   6   4       50.87       45.64      1.20 o 
  -4   6   4        4.12        4.17      0.38 o 
  -3   6   4       80.77       74.80      1.46 o 
  -2   6   4      160.03      166.91      1.70 o 
  -1   6   4       23.01       23.30      0.60 o 
   0   6   4     1210.23     1249.05      9.06 o 
   1   6   4      586.13      592.59      4.23 o 
   2   6   4      542.88      568.66      3.84 o 
   3   6   4      108.17      111.06      1.39 o 
   4   6   4        2.29        2.31      0.48 o 
  -5   7   4       53.68       55.11      1.12 o 
  -4   7   4        0.45        0.14      0.36 o 
  -3   7   4       32.33       34.30      0.98 o 
  -2   7   4      125.57      130.73      1.47 o 
  -1   7   4      941.38      962.72      7.09 o 
   0   7   4       11.77       13.60      0.60 o 
   1   7   4       80.67       74.76      0.95 o 
   2   7   4      313.30      315.88      3.05 o 
   3   7   4       73.65       72.19      1.18 o 
   4   7   4       23.98       30.85      1.28 o 
  -5   8   4       44.43       44.91      1.19 o 
  -4   8   4       13.30       10.09      0.48 o 
  -3   8   4        3.94        2.25      0.40 o 
  -2   8   4        0.22        0.16      0.30 o 
  -1   8   4      117.23      124.48      1.34 o 
   0   8   4      433.35      441.42      3.98 o 
   1   8   4       32.07       31.41      0.77 o 
   2   8   4      223.55      222.65      2.04 o 
   3   8   4       19.15       14.62      1.88 o 
   4   8   4        5.75        5.87      0.72 o 
  -5   9   4        0.50        0.03      0.43 o 
  -4   9   4        0.21       -0.37      0.37 o 
  -3   9   4      103.63      107.77      1.68 o 
  -2   9   4      215.90      227.56      2.32 o 
  -1   9   4      398.01      422.26      3.84 o 
   0   9   4      116.90      114.48      1.36 o 
   1   9   4      614.39      614.33      5.77 o 
   2   9   4       71.46       73.12      1.24 o 
   3   9   4        0.02        0.11      0.60 o 
   4   9   4        0.09       -0.65      0.65 o 
  -4  10   4        1.88        2.34      0.50 o 
  -3  10   4       15.45       16.11      1.56 o 
  -2  10   4        1.74        1.96      0.39 o 
  -1  10   4       47.16       47.10      1.21 o 
   0  10   4        2.54       -0.54      0.62 o 
   1  10   4       16.62       12.26      1.10 o 
   2  10   4      100.25       98.73      1.66 o 
   3  10   4        0.20       -0.06      0.85 o 
  -4  11   4        0.00       -0.19      0.74 o 
  -3  11   4       17.27       19.23      1.28 o 
  -2  11   4        0.00       -0.44      0.44 o 
  -1  11   4        9.92        7.97      0.77 o 
   0  11   4        3.74        2.25      0.71 o 
   1  11   4      185.26      194.99      3.20 o 
   2  11   4        5.72        4.43      0.88 o 
   3  11   4       29.73       37.83      1.85 o 
  -4  12   4       21.95       21.86      1.42 o 
  -3  12   4        7.90        7.37      0.80 o 
  -2  12   4       54.35       54.29      1.66 o 
  -1  12   4       37.17       38.67      1.58 o 
   0  12   4       21.49       21.35      1.77 o 
   1  12   4        0.56       -0.71      0.71 o 
   2  12   4       17.31       15.39      0.97 o 
   3  12   4        0.84       -0.03      0.90 o 
  -3  13   4       12.66       12.46      1.42 o 
  -2  13   4       47.81       50.35      2.73 o 
  -1  13   4      168.23      171.27      3.05 o 
   0  13   4        0.03        0.10      0.73 o 
   1  13   4      105.07      112.69      2.53 o 
   2  13   4       13.50       20.89      1.22 o 
  -3  14   4        6.49        6.73      1.42 o 
  -2  14   4        1.36        0.28      1.27 o 
  -1  14   4        0.28        0.02      0.78 o 
   0  14   4       26.78       26.39      1.64 o 
   1  14   4      185.33      212.05      5.28 o 
  -2  15   4        8.70        8.29      1.49 o 
  -1  15   4        4.14        4.48      0.88 o 
   0  15   4       12.91        8.30      1.05 o 
   0 -15   5       65.75       64.90      2.08 o 
   1 -15   5        0.70        0.76      0.80 o 
  -1 -14   5        3.89        1.03      0.85 o 
   0 -14   5      100.13      102.17      2.58 o 
   1 -14   5       21.08       26.93      1.55 o 
   2 -14   5        2.31        1.49      1.13 o 
  -2 -13   5       17.06       11.23      1.05 o 
  -1 -13   5       24.48       27.46      2.34 o 
   0 -13   5        0.71       -0.39      0.75 o 
   1 -13   5       21.81       21.07      1.43 o 
   2 -13   5       13.33        9.06      1.27 o 
   3 -13   5        0.51        0.07      1.06 o 
  -2 -12   5       46.46       49.78      1.83 o 
  -1 -12   5      185.72      185.55      3.18 o 
   0 -12   5       23.19       23.80      1.45 o 
   1 -12   5       27.11       27.91      1.43 o 
   2 -12   5      106.65      106.04      2.20 o 
   3 -12   5       24.36       24.29      1.45 o 
   4 -12   5       20.32       20.01      1.38 o 
  -3 -11   5       16.37       14.02      1.49 o 
  -2 -11   5       72.22       65.80      1.90 o 
  -1 -11   5       98.78       97.97      2.15 o 
   0 -11   5       71.20       64.12      1.78 o 
   1 -11   5       48.38       53.63      1.63 o 
   2 -11   5        8.45        5.56      0.57 o 
   3 -11   5       32.93       31.90      1.43 o 
   4 -11   5        6.35        6.52      0.72 o 
  -3 -10   5        0.05       -0.29      0.88 o 
  -2 -10   5      104.39      103.10      2.23 o 
  -1 -10   5       42.47       36.28      1.48 o 
   0 -10   5       42.37       37.17      1.43 o 
   1 -10   5      251.36      262.34      3.12 o 
   2 -10   5      269.67      276.34      2.79 o 
   3 -10   5       27.91       25.67      1.34 o 
   4 -10   5        5.78        5.28      0.54 o 
  -4  -9   5       26.73       27.76      1.74 o 
  -3  -9   5       21.33       21.05      1.18 o 
  -2  -9   5       24.51       19.54      0.95 o 
  -1  -9   5       19.06       20.68      0.97 o 
   0  -9   5        4.49        2.79      0.32 o 
   1  -9   5      568.70      589.18      4.81 o 
   2  -9   5       30.17       25.80      0.92 o 
   3  -9   5       70.12       71.73      1.38 o 
   4  -9   5      124.76      122.09      1.80 o 
  -4  -8   5       30.61       30.46      1.32 o 
  -3  -8   5      144.22      142.32      2.26 o 
  -2  -8   5      367.25      372.92      5.49 o 
  -1  -8   5       22.60       18.71      0.62 o 
   0  -8   5     1673.66     1697.80     11.58 o 
   1  -8   5       74.14       72.02      1.07 o 
   2  -8   5        8.75        6.54      0.37 o 
   3  -8   5       40.06       36.53      1.01 o 
   4  -8   5      193.81      206.47      2.46 o 
   5  -8   5       53.57       46.78      1.45 o 
  -4  -7   5       57.25       65.08      1.60 o 
  -3  -7   5        8.75        6.62      0.50 o 
  -2  -7   5      214.71      208.07      2.05 o 
  -1  -7   5       96.52      104.45      1.08 o 
   0  -7   5      411.52      421.83      2.94 o 
   1  -7   5       14.78       11.33      0.68 o 
   2  -7   5        0.60        0.91      0.27 o 
   3  -7   5        6.71        5.91      0.42 o 
   4  -7   5       33.09       35.92      0.97 o 
   5  -7   5        1.23        0.66      0.47 o 
  -4  -6   5        8.54        5.93      0.54 o 
  -3  -6   5       10.68       10.27      0.45 o 
  -2  -6   5       43.21       48.88      0.85 o 
  -1  -6   5       62.61       59.57      0.78 o 
   0  -6   5     1617.16     1656.31     10.40 o 
   1  -6   5      106.29      115.28      1.24 o 
   2  -6   5      347.93      352.69      3.12 o 
   3  -6   5       57.31       57.86      1.06 o 
   4  -6   5      254.04      258.24      4.52 o 
   5  -6   5        0.38       -0.10      0.42 o 
  -5  -5   5       28.16       29.64      1.27 o 
  -4  -5   5       81.01       76.96      1.38 o 
  -3  -5   5      142.79      134.37      1.39 o 
  -2  -5   5       49.82       47.24      0.77 o 
  -1  -5   5       24.24       20.74      0.52 o 
   0  -5   5       54.38       62.68      0.74 o 
   1  -5   5      103.11      126.94      1.14 o 
   2  -5   5      232.39      250.06      2.49 o 
   3  -5   5        7.85        8.07      0.58 o 
   4  -5   5       50.33       54.12      1.26 o 
   5  -5   5        0.05       -0.42      0.42 o 
  -5  -4   5       81.68       83.78      1.45 o 
  -4  -4   5        1.68        0.55      0.48 o 
  -3  -4   5      127.54      124.90      1.28 o 
  -2  -4   5      669.44      712.62      5.48 o 
  -1  -4   5        6.12        4.36      0.24 o 
   0  -4   5      159.17      192.24      1.48 o 
   1  -4   5      560.85      641.28      4.46 o 
   2  -4   5      392.25      358.45      2.72 o 
   3  -4   5       29.03       31.16      0.65 o 
   4  -4   5        1.15        0.85      0.29 o 
   5  -4   5       50.04       48.21      1.13 o 
  -5  -3   5        7.65        6.22      0.66 o 
  -4  -3   5        8.01        5.61      0.42 o 
  -3  -3   5      244.57      256.36      2.08 o 
  -2  -3   5       55.49       55.04      0.80 o 
  -1  -3   5       49.79       48.97      0.63 o 
   0  -3   5      476.06      469.65      2.95 o 
   1  -3   5      235.99      227.65      1.59 o 
   2  -3   5       11.12       11.99      0.44 o 
   3  -3   5       30.23       29.79      0.60 o 
   4  -3   5      270.08      277.43      3.63 o 
   5  -3   5        0.18       -0.14      0.57 o 
  -5  -2   5       18.27       17.98      0.80 o 
  -4  -2   5       88.37       96.41      1.26 o 
  -3  -2   5       65.04       67.45      0.71 o 
  -2  -2   5      341.64      343.65      2.20 o 
  -1  -2   5      530.25      520.32      3.04 o 
   0  -2   5        9.40        8.75      0.40 o 
   1  -2   5     1684.09     1716.02      9.86 o 
   2  -2   5        0.01       -0.13      0.16 o 
   3  -2   5      239.27      231.79      1.85 o 
   4  -2   5      632.91      660.01     10.98 o 
   5  -2   5        2.66        1.27      0.57 o 
  -5  -1   5       15.00       17.36      0.79 o 
  -4  -1   5       52.06       48.32      0.83 o 
  -3  -1   5        4.81        3.73      0.25 o 
  -2  -1   5      405.67      397.78      2.65 o 
  -1  -1   5      329.49      324.63      2.02 o 
   0  -1   5        0.02        0.08      0.08 o 
   1  -1   5       39.37       34.38      0.45 o 
   2  -1   5      162.73      158.99      1.25 o 
   3  -1   5       12.87       11.47      0.44 o 
   4  -1   5        1.60       -0.74      0.74 o 
   5  -1   5       81.94       82.17      1.38 o 
  -5   0   5        2.44        2.25      0.36 o 
  -4   0   5       28.94       29.06      0.93 o 
  -3   0   5      271.84      277.28      3.76 o 
  -2   0   5      208.46      190.36      1.45 o 
  -1   0   5       18.44       11.56      0.37 o 
   0   0   5      448.29      417.69      2.75 o 
   1   0   5      252.12      216.87      1.49 o 
   2   0   5      384.45      397.61      2.77 o 
   3   0   5       66.66       58.38      0.64 o 
   4   0   5        7.34        4.51      0.40 o 
   5   0   5        5.98        3.72      0.44 o 
  -5   1   5       76.96       79.22      2.22 o 
  -4   1   5      399.83      415.75      4.11 o 
  -3   1   5        4.86        2.76      0.24 o 
  -2   1   5       18.37       12.76      0.40 o 
  -1   1   5      226.59      209.35      1.42 o 
   0   1   5      401.32      409.15      3.19 o 
   1   1   5      373.03      387.88      2.50 o 
   2   1   5      118.90      123.35      0.97 o 
   3   1   5        0.66        0.68      0.23 o 
   4   1   5        3.17        2.43      0.32 o 
   5   1   5        0.09        0.55      0.43 o 
  -5   2   5        9.83       10.13      0.65 o 
  -4   2   5       25.85       17.30      1.06 o 
  -3   2   5      306.99      318.54      2.54 o 
  -2   2   5        0.25        1.15      0.18 o 
  -1   2   5       46.96       49.30      0.60 o 
   0   2   5     4805.72     4647.04     40.43 o 
   1   2   5        0.19        0.21      0.16 o 
   2   2   5        3.84        2.85      0.22 o 
   3   2   5       99.85       99.92      1.00 o 
   4   2   5       65.50       63.98      1.59 o 
   5   2   5       15.70       19.82      0.93 o 
  -5   3   5       36.15       33.19      0.83 o 
  -4   3   5        7.12        3.23      0.32 o 
  -3   3   5       20.31       19.07      0.70 o 
  -2   3   5     2200.60     2260.15     17.39 o 
  -1   3   5      111.16      119.85      1.12 o 
   0   3   5      567.47      533.86      3.70 o 
   1   3   5     1592.23     1718.70     11.43 o 
   2   3   5     1184.57     1262.05      9.29 o 
   3   3   5        8.05        3.96      0.30 o 
   4   3   5      142.57      134.01      1.65 o 
   5   3   5        1.65        2.00      0.42 o 
  -5   4   5        0.05       -0.33      0.33 o 
  -4   4   5       27.34       26.07      0.76 o 
  -3   4   5      139.79      146.88      1.56 o 
  -2   4   5       16.05       10.17      0.34 o 
  -1   4   5      353.54      343.01      2.43 o 
   0   4   5      920.43      971.31     10.79 o 
   1   4   5       61.59       57.62      0.67 o 
   2   4   5      361.63      376.50      2.84 o 
   3   4   5       73.29       60.51      0.91 o 
   4   4   5       13.47       16.26      0.81 o 
   5   4   5        1.45        0.24      0.44 o 
  -5   5   5        3.94        4.17      0.38 o 
  -4   5   5        0.89        0.07      0.32 o 
  -3   5   5      460.92      477.42      3.59 o 
  -2   5   5     1460.89     1546.14     10.94 o 
  -1   5   5      469.27      479.56      3.32 o 
   0   5   5        8.55        6.30      0.27 o 
   1   5   5      106.71       87.42      0.82 o 
   2   5   5      254.21      248.58      2.20 o 
   3   5   5      274.58      264.59      2.71 o 
   4   5   5       26.88       29.15      0.99 o 
   5   5   5       12.80       10.85      0.70 o 
  -5   6   5       16.90       19.76      0.83 o 
  -4   6   5        4.93        3.27      0.38 o 
  -3   6   5        1.94        1.15      0.29 o 
  -2   6   5       43.13       48.13      0.86 o 
  -1   6   5      367.12      366.35      2.93 o 
   0   6   5        2.20        2.59      0.26 o 
   1   6   5       30.60       33.39      0.64 o 
   2   6   5       24.33       25.91      1.09 o 
   3   6   5       21.17       18.61      0.89 o 
   4   6   5        1.32        0.14      0.46 o 
  -5   7   5        0.21        0.76      0.40 o 
  -4   7   5      208.07      220.58      2.57 o 
  -3   7   5      100.91       96.55      1.33 o 
  -2   7   5      117.84      119.36      1.42 o 
  -1   7   5       46.02       46.04      0.80 o 
   0   7   5        3.09        2.19      0.27 o 
   1   7   5     1230.99     1224.87      7.95 o 
   2   7   5      245.95      244.49      1.95 o 
   3   7   5        3.80        2.54      0.52 o 
   4   7   5       10.55        7.68      0.70 o 
  -5   8   5        0.01       -0.33      0.42 o 
  -4   8   5       22.77       20.97      0.99 o 
  -3   8   5        1.07       -0.39      0.39 o 
  -2   8   5      388.64      413.29      3.71 o 
  -1   8   5       26.87       25.66      0.72 o 
   0   8   5        0.61        0.19      0.16 o 
   1   8   5      547.71      552.17      5.43 o 
   2   8   5      149.23      143.18      1.38 o 
   3   8   5      122.05      127.08      2.12 o 
   4   8   5       46.61       47.67      1.49 o 
  -5   9   5        0.01       -0.25      0.46 o 
  -4   9   5        6.43        3.49      0.51 o 
  -3   9   5        3.47        2.05      0.45 o 
  -2   9   5       30.14       28.78      0.88 o 
  -1   9   5        9.14        7.41      0.43 o 
   0   9   5       60.77       54.58      4.03 o 
   1   9   5      119.50      125.88      1.75 o 
   2   9   5      205.74      215.03      2.03 o 
   3   9   5        3.33        2.82      0.65 o 
   4   9   5       58.82       68.18      1.73 o 
  -4  10   5        8.97        6.36      0.51 o 
  -3  10   5        3.54        4.09      0.52 o 
  -2  10   5      229.18      231.81      2.79 o 
  -1  10   5      179.22      172.77      2.30 o 
   0  10   5      208.08      213.57      3.28 o 
   1  10   5        9.64        7.47      0.68 o 
   2  10   5        0.17       -0.17      0.53 o 
   3  10   5       67.35       66.27      2.13 o 
  -4  11   5        6.40        4.54      0.62 o 
  -3  11   5        0.14       -0.58      0.58 o 
  -2  11   5       15.78       12.10      0.68 o 
  -1  11   5        4.26        4.44      0.71 o 
   0  11   5       73.18       73.68      1.92 o 
   1  11   5       37.20       37.62      1.60 o 
   2  11   5       40.28       44.31      1.49 o 
   3  11   5        0.49        1.03      0.90 o 
  -4  12   5       12.64       14.61      1.63 o 
  -3  12   5       22.02       23.36      1.45 o 
  -2  12   5        0.46       -0.63      0.63 o 
  -1  12   5       42.45       37.30      1.57 o 
   0  12   5        4.59        2.45      0.77 o 
   1  12   5        0.03       -0.75      0.75 o 
   2  12   5      305.49      330.03      4.65 o 
  -3  13   5        3.06        1.84      1.27 o 
  -2  13   5       24.90       23.75      1.45 o 
  -1  13   5        5.17        1.72      0.77 o 
   0  13   5        7.03        5.82      0.87 o 
   1  13   5        7.22        5.04      1.24 o 
   2  13   5        1.49        1.74      0.98 o 
  -3  14   5       51.91       48.30      2.76 o 
  -2  14   5       15.07       12.89      1.56 o 
  -1  14   5       14.61       13.58      1.05 o 
   0  14   5        0.02        0.14      0.82 o 
   1  14   5        6.79        3.28      0.97 o 
  -2  15   5       17.46       12.82      1.63 o 
  -1  15   5        0.24        0.99      0.83 o 
   0  15   5       20.47       23.20      1.76 o 
   0 -15   6       25.74       28.39      1.68 o 
   1 -15   6        0.65        0.93      0.83 o 
  -1 -14   6       79.19       87.42      2.35 o 
   0 -14   6      116.60      126.31      2.75 o 
   1 -14   6       22.15       23.20      1.55 o 
   2 -14   6        0.01        0.07      1.13 o 
  -2 -13   6        2.19        0.67      0.83 o 
  -1 -13   6        0.22       -0.17      0.77 o 
   0 -13   6      167.56      166.19      3.58 o 
   1 -13   6        3.87        4.28      0.80 o 
   2 -13   6       67.92       65.86      2.69 o 
   3 -13   6       28.09       31.23      2.20 o 
  -2 -12   6       89.42       97.43      3.54 o 
  -1 -12   6       99.67      107.24      2.40 o 
   0 -12   6       19.88       15.02      1.77 o 
   1 -12   6        0.73        1.02      1.13 o 
   2 -12   6        6.12        3.82      1.06 o 
   3 -12   6       81.21       84.49      2.12 o 
  -3 -11   6       19.76       13.17      1.49 o 
  -2 -11   6       50.54       50.23      1.75 o 
  -1 -11   6       16.24       12.78      0.93 o 
   0 -11   6       69.70       68.25      1.83 o 
   1 -11   6      179.58      179.10      2.95 o 
   2 -11   6        1.33       -0.15      0.50 o 
   3 -11   6        8.89        7.12      0.78 o 
   4 -11   6        1.39       -0.11      0.62 o 
  -3 -10   6       47.50       51.34      2.55 o 
  -2 -10   6       50.77       44.73      1.63 o 
  -1 -10   6      489.49      480.52      6.16 o 
   0 -10   6       42.87       44.26      1.84 o 
   1 -10   6        0.29       -0.46      0.46 o 
   2 -10   6       32.45       29.96      1.12 o 
   3 -10   6       78.92       81.14      1.90 o 
   4 -10   6        7.93        6.83      0.78 o 
  -4  -9   6        0.85        1.60      0.94 o 
  -3  -9   6       16.57        9.28      1.27 o 
  -2  -9   6        2.28        3.07      0.62 o 
  -1  -9   6       13.11        9.91      0.77 o 
   0  -9   6      179.87      170.87      2.29 o 
   1  -9   6      795.68      808.20      6.39 o 
   2  -9   6        0.46       -0.37      0.37 o 
   3  -9   6        0.35       -0.40      0.40 o 
   4  -9   6       40.33       43.86      1.18 o 
  -4  -8   6       31.98       32.89      1.36 o 
  -3  -8   6       83.78       85.04      1.78 o 
  -2  -8   6      239.72      234.77      3.51 o 
  -1  -8   6        2.61        1.98      0.35 o 
   0  -8   6      204.24      197.00      1.80 o 
   1  -8   6     1025.32      999.26      7.69 o 
   2  -8   6       22.36       20.35      0.73 o 
   3  -8   6        7.07        7.68      0.46 o 
   4  -8   6       41.91       41.60      1.13 o 
   5  -8   6       10.03        6.02      0.85 o 
  -4  -7   6       23.60       22.22      1.24 o 
  -3  -7   6       24.73       25.10      1.29 o 
  -2  -7   6        0.10       -0.33      0.33 o 
  -1  -7   6      875.59      862.90      5.40 o 
   0  -7   6      519.09      528.42      3.60 o 
   1  -7   6        5.73        5.76      0.34 o 
   2  -7   6      160.97      159.50      1.62 o 
   3  -7   6      136.20      134.30      1.82 o 
   4  -7   6      266.60      288.61      3.21 o 
   5  -7   6       41.97       39.79      1.33 o 
  -4  -6   6        7.19        4.83      0.66 o 
  -3  -6   6       21.90       21.73      0.75 o 
  -2  -6   6      197.77      206.24      1.90 o 
  -1  -6   6       88.26       96.47      0.96 o 
   0  -6   6       23.25       24.38      0.54 o 
   1  -6   6        0.35        0.34      0.25 o 
   2  -6   6       61.63       54.37      0.84 o 
   3  -6   6        2.14        0.97      0.35 o 
   4  -6   6       73.78       71.76      1.27 o 
   5  -6   6       18.99       18.72      1.03 o 
  -5  -5   6        1.59        0.78      0.99 o 
  -4  -5   6        1.95        0.70      0.45 o 
  -3  -5   6        7.22        5.37      0.38 o 
  -2  -5   6       16.79       14.28      0.58 o 
  -1  -5   6      102.35       99.49      1.01 o 
   0  -5   6      620.16      624.29      3.92 o 
   1  -5   6       37.24       42.00      0.73 o 
   2  -5   6       36.93       31.14      0.66 o 
   3  -5   6      161.41      172.85      2.04 o 
   4  -5   6       11.76        8.36      0.55 o 
   5  -5   6        1.99        0.98      0.44 o 
  -5  -4   6       12.16        7.73      0.72 o 
  -4  -4   6      189.15      183.82      2.16 o 
  -3  -4   6      283.65      292.14      2.40 o 
  -2  -4   6      532.22      521.81      4.18 o 
  -1  -4   6      209.43      230.86      1.76 o 
   0  -4   6        1.63        7.58      0.51 o 
   1  -4   6      119.20      116.38      1.07 o 
   2  -4   6       22.63       19.19      0.64 o 
   3  -4   6      144.33      142.42      1.73 o 
   4  -4   6        6.79        4.83      0.33 o 
   5  -4   6        0.01       -0.01      0.39 o 
  -5  -3   6       51.36       51.14      1.19 o 
  -4  -3   6        3.69        2.83      0.42 o 
  -3  -3   6       32.22       31.25      0.68 o 
  -2  -3   6      732.86      765.69      5.88 o 
  -1  -3   6     1341.59     1345.13      8.66 o 
   0  -3   6      556.14      562.31      3.76 o 
   1  -3   6     2692.25     2903.46     18.06 o 
   2  -3   6       40.54       31.34      0.53 o 
   3  -3   6      521.85      508.45      3.84 o 
   4  -3   6      166.39      169.51      3.40 o 
   5  -3   6       78.48       81.03      1.53 o 
  -5  -2   6        0.14       -0.42      0.42 o 
  -4  -2   6       14.55       14.78      0.71 o 
  -3  -2   6        5.24        5.56      0.29 o 
  -2  -2   6       86.55       89.50      0.88 o 
  -1  -2   6      185.63      155.95      1.22 o 
   0  -2   6     3982.54     4189.09     26.80 o 
   1  -2   6      620.19      614.91      4.26 o 
   2  -2   6       55.91       54.08      0.64 o 
   3  -2   6       81.32       75.00      0.99 o 
   4  -2   6      224.41      224.99      3.04 o 
   5  -2   6        9.12        6.88      0.50 o 
  -5  -1   6        0.86        0.29      0.39 o 
  -4  -1   6       43.93       42.98      0.81 o 
  -3  -1   6       11.34       12.02      0.47 o 
  -2  -1   6        0.01       -0.11      0.20 o 
  -1  -1   6      331.10      317.54      2.34 o 
   0  -1   6     1132.96     1122.68      7.59 o 
   1  -1   6       81.12       52.95      0.67 o 
   2  -1   6        2.91        1.88      0.19 o 
   3  -1   6      859.23      855.27      6.39 o 
   4  -1   6        1.54        0.11      0.40 o 
   5  -1   6        3.46        2.13      0.43 o 
  -5   0   6        0.20       -0.23      0.31 o 
  -4   0   6       48.69       52.75      0.94 o 
  -3   0   6       34.73       33.70      0.56 o 
  -2   0   6       13.32       10.36      0.46 o 
  -1   0   6       11.33       12.23      0.46 o 
   0   0   6      444.18      399.52      2.67 o 
   1   0   6      158.82      153.57      1.35 o 
   2   0   6      148.86      124.47      1.08 o 
   3   0   6       52.73       40.62      0.92 o 
   4   0   6       52.19       52.18      0.94 o 
   5   0   6        0.07        0.05      0.43 o 
  -5   1   6        0.00        0.35      0.37 o 
  -4   1   6       27.76       28.64      0.76 o 
  -3   1   6        5.23        5.61      0.25 o 
  -2   1   6      339.37      323.29      2.32 o 
  -1   1   6       17.92       15.02      0.48 o 
   0   1   6      237.33      226.94      1.71 o 
   1   1   6      369.54      398.75      2.84 o 
   2   1   6      179.96      173.84      1.40 o 
   3   1   6       81.68       80.15      1.11 o 
   4   1   6       18.31       17.85      0.73 o 
   5   1   6        2.06        1.05      0.46 o 
  -5   2   6       21.69       22.47      0.79 o 
  -4   2   6        6.23        2.93      0.34 o 
  -3   2   6      201.04      208.47      1.61 o 
  -2   2   6     2804.08     2868.21     18.73 o 
  -1   2   6       86.57       82.58      1.22 o 
   0   2   6      496.13      438.01      2.88 o 
   1   2   6       38.64       49.12      0.65 o 
   2   2   6        0.78       -0.03      0.23 o 
   3   2   6        3.90        1.86      0.26 o 
   4   2   6       72.43       72.57      1.17 o 
   5   2   6        1.32        0.95      0.40 o 
  -5   3   6       41.86       42.53      0.98 o 
  -4   3   6       41.23       38.40      0.91 o 
  -3   3   6      279.00      294.18      2.82 o 
  -2   3   6      170.12      157.84      2.53 o 
  -1   3   6      952.46      929.94      6.77 o 
   0   3   6      182.26      188.31      1.55 o 
   1   3   6      582.28      697.70      4.81 o 
   2   3   6      149.10      141.98      1.39 o 
   3   3   6        2.17        0.71      0.35 o 
   4   3   6       12.51        7.07      0.47 o 
   5   3   6       81.49       85.75      1.39 o 
  -5   4   6        0.08       -0.40      0.40 o 
  -4   4   6       12.92       10.87      0.63 o 
  -3   4   6       22.04       20.97      0.59 o 
  -2   4   6       26.90       25.83      0.59 o 
  -1   4   6        3.39        2.68      0.26 o 
   0   4   6      627.47      655.95      4.62 o 
   1   4   6       42.24       39.52      0.64 o 
   2   4   6       21.64       17.47      0.56 o 
   3   4   6      212.70      183.68      2.06 o 
   4   4   6        0.84        0.65      0.48 o 
   5   4   6        3.37        2.48      0.48 o 
  -5   5   6        0.01       -0.37      0.37 o 
  -4   5   6        9.40        6.68      0.45 o 
  -3   5   6      111.49      120.08      1.52 o 
  -2   5   6       86.79       90.20      1.14 o 
  -1   5   6      584.80      575.70      3.97 o 
   0   5   6        0.48       -0.16      0.17 o 
   1   5   6      162.84      163.69      1.44 o 
   2   5   6      194.50      173.73      1.71 o 
   3   5   6        0.01        0.39      0.39 o 
   4   5   6        9.14        7.69      0.54 o 
  -5   6   6        6.96        6.27      0.48 o 
  -4   6   6       43.36       39.64      1.03 o 
  -3   6   6      364.45      362.18      3.23 o 
  -2   6   6       59.28       56.06      0.85 o 
  -1   6   6      429.57      412.25      2.96 o 
   0   6   6        4.47        2.68      0.21 o 
   1   6   6       14.67       11.06      0.59 o 
   2   6   6      284.59      288.02      2.37 o 
   3   6   6       29.47       20.92      0.96 o 
   4   6   6        9.48        7.11      0.67 o 
  -5   7   6        4.75        3.13      0.46 o 
  -4   7   6        0.22        0.52      0.40 o 
  -3   7   6       10.55        7.90      0.51 o 
  -2   7   6        4.29        3.28      0.32 o 
  -1   7   6      106.79       97.12      1.15 o 
   0   7   6       96.91       91.46      1.27 o 
   1   7   6      297.43      302.40      2.13 o 
   2   7   6        0.87        0.66      0.33 o 
   3   7   6      116.69      123.44      2.04 o 
   4   7   6       31.21       31.10      1.40 o 
  -5   8   6        9.75        6.34      0.54 o 
  -4   8   6      141.38      146.41      2.07 o 
  -3   8   6        0.10       -0.35      0.35 o 
  -2   8   6        4.12        2.80      0.37 o 
  -1   8   6      148.41      152.92      1.57 o 
   0   8   6       47.96       54.14      1.06 o 
   1   8   6       12.94        9.44      0.42 o 
   2   8   6       15.65       14.35      0.69 o 
   3   8   6        2.72        1.80      0.60 o 
   4   8   6        8.17        9.27      0.79 o 
  -4   9   6        2.14        0.30      0.47 o 
  -3   9   6       29.87       22.75      0.92 o 
  -2   9   6       33.20       29.54      1.06 o 
  -1   9   6       10.42        7.88      0.54 o 
   0   9   6      895.62      941.74     10.87 o 
   1   9   6      420.27      430.73      3.79 o 
   2   9   6      134.08      139.29      1.68 o 
   3   9   6       60.98       73.34      1.74 o 
  -4  10   6        5.61        4.68      0.70 o 
  -3  10   6        7.30        6.10      0.59 o 
  -2  10   6      121.30      127.30      2.16 o 
  -1  10   6      133.38      145.79      2.08 o 
   0  10   6      428.45      438.10      5.66 o 
   1  10   6        0.48        0.18      0.51 o 
   2  10   6       11.34        9.17      0.65 o 
   3  10   6       64.52       63.90      2.11 o 
  -4  11   6       23.04       21.68      1.42 o 
  -3  11   6       11.03        9.95      0.87 o 
  -2  11   6      122.59      124.62      2.43 o 
  -1  11   6        0.08       -0.63      0.63 o 
   0  11   6        0.98       -0.37      0.71 o 
   1  11   6        0.12       -0.63      0.63 o 
   2  11   6        5.87        5.63      0.65 o 
   3  11   6        6.49        7.49      1.17 o 
  -4  12   6        8.16        5.59      1.27 o 
  -3  12   6       70.74       67.70      2.76 o 
  -2  12   6        1.32        0.86      0.69 o 
  -1  12   6       23.43       17.17      1.19 o 
   0  12   6       52.72       52.66      1.81 o 
   1  12   6        7.07        7.15      0.81 o 
   2  12   6       19.55       18.55      1.41 o 
  -3  13   6        0.37        0.14      1.20 o 
  -2  13   6       16.63       13.38      1.56 o 
  -1  13   6        2.37        0.98      0.78 o 
   0  13   6       20.14       18.21      1.81 o 
   1  13   6        8.08        5.61      1.09 o 
   2  13   6       34.89       34.97      2.41 o 
  -2  14   6        0.06        0.21      1.35 o 
  -1  14   6       32.07       35.40      1.71 o 
   0  14   6        3.68        3.50      0.94 o 
   1  14   6       19.22       21.00      1.28 o 
  -1  15   6        4.18        3.97      0.94 o 
  -1 -14   7       10.41        9.03      1.00 o 
   0 -14   7       17.33       21.29      1.60 o 
   1 -14   7       38.13       40.22      2.66 o 
   2 -14   7        0.02       -1.06      1.06 o 
  -2 -13   7        6.34        3.05      1.27 o 
  -1 -13   7       40.35       36.18      1.75 o 
   0 -13   7       21.60       23.73      1.53 o 
   1 -13   7      172.98      183.48      7.12 o 
   2 -13   7        1.08        0.21      1.06 o 
   3 -13   7       12.37       14.16      1.49 o 
  -2 -12   7       12.26       10.19      1.31 o 
  -1 -12   7        7.18        6.51      0.90 o 
   0 -12   7       20.93       22.37      1.63 o 
   1 -12   7       32.22       35.58      1.55 o 
   2 -12   7        0.02       -0.50      0.92 o 
   3 -12   7        0.01       -0.50      0.99 o 
  -3 -11   7        0.32       -1.13      1.13 o 
  -2 -11   7       54.05       62.76      1.95 o 
  -1 -11   7       54.00       58.23      1.80 o 
   0 -11   7       47.33       49.75      1.91 o 
   1 -11   7        4.75        2.12      0.70 o 
   2 -11   7        1.66        1.76      0.54 o 
   3 -11   7       94.79       98.42      2.22 o 
   4 -11   7        0.00       -0.21      0.65 o 
  -3 -10   7       13.75       12.32      1.42 o 
  -2 -10   7       14.92       12.66      0.93 o 
  -1 -10   7        8.46        4.74      0.75 o 
   0 -10   7        4.24        5.32      0.72 o 
   1 -10   7        1.72        0.74      0.50 o 
   2 -10   7      182.60      190.22      2.84 o 
   3 -10   7       25.00       21.89      1.56 o 
   4 -10   7        4.32        2.85      0.65 o 
  -3  -9   7      166.79      164.44      4.18 o 
  -2  -9   7        0.95       -0.62      0.62 o 
  -1  -9   7       59.89       60.53      1.47 o 
   0  -9   7     1418.11     1423.66     16.00 o 
   1  -9   7      112.01      105.92      1.59 o 
   2  -9   7      278.41      277.89      2.60 o 
   3  -9   7        0.49        0.05      0.42 o 
   4  -9   7        1.26        0.81      0.45 o 
  -4  -8   7        0.53        2.11      1.06 o 
  -3  -8   7       96.42       96.21      2.15 o 
  -2  -8   7      136.34      129.45      2.08 o 
  -1  -8   7      127.99      116.52      1.64 o 
   0  -8   7      328.07      321.96      3.23 o 
   1  -8   7       10.82        6.26      0.52 o 
   2  -8   7        8.26        7.73      0.42 o 
   3  -8   7       73.93       70.19      1.25 o 
   4  -8   7       16.40        9.68      0.57 o 
  -4  -7   7        1.65        1.22      0.61 o 
  -3  -7   7        8.62        6.91      0.99 o 
  -2  -7   7        0.93       -0.39      0.39 o 
  -1  -7   7      304.47      298.58      2.53 o 
   0  -7   7      975.58     1003.96      7.05 o 
   1  -7   7      129.77      128.36      1.45 o 
   2  -7   7      175.89      170.17      2.25 o 
   3  -7   7      113.36       98.84      1.41 o 
   4  -7   7       96.81      105.84      1.73 o 
   5  -7   7       32.16       32.77      1.10 o 
  -4  -6   7       15.52       16.63      1.15 o 
  -3  -6   7       61.79       60.48      1.15 o 
  -2  -6   7      223.75      216.62      2.12 o 
  -1  -6   7      904.89      896.56      7.36 o 
   0  -6   7       25.02       20.41      0.54 o 
   1  -6   7      318.59      316.12      2.72 o 
   2  -6   7      102.24      116.48      1.29 o 
   3  -6   7       13.23       14.71      0.75 o 
   4  -6   7        4.18        2.34      0.43 o 
   5  -6   7        0.64        0.24      0.49 o 
  -4  -5   7        4.82        3.35      0.59 o 
  -3  -5   7        9.97        9.27      0.42 o 
  -2  -5   7      302.67      292.74      2.46 o 
  -1  -5   7      153.53      155.52      1.37 o 
   0  -5   7       10.51        9.61      0.42 o 
   1  -5   7      424.75      425.85      3.45 o 
   2  -5   7       32.91       25.77      0.65 o 
   3  -5   7      451.71      472.21      4.33 o 
   4  -5   7       10.49        7.18      0.48 o 
   5  -5   7        0.98        0.63      0.47 o 
  -5  -4   7       77.99       87.70      1.78 o 
  -4  -4   7        8.39        7.42      0.52 o 
  -3  -4   7        0.19       -0.14      0.31 o 
  -2  -4   7       17.83       19.49      0.66 o 
  -1  -4   7       85.75       92.19      0.96 o 
   0  -4   7        0.07       -0.17      0.17 o 
   1  -4   7     1103.42     1141.09      7.81 o 
   2  -4   7        0.02       -0.16      0.23 o 
   3  -4   7      356.40      362.44      3.03 o 
   4  -4   7        3.16        2.73      0.38 o 
   5  -4   7       20.13       20.57      1.03 o 
  -5  -3   7        0.91        0.28      0.47 o 
  -4  -3   7       16.25       11.63      1.14 o 
  -3  -3   7       51.64       50.79      0.83 o 
  -2  -3   7       37.25       39.33      0.77 o 
  -1  -3   7     1132.68     1171.96      7.61 o 
   0  -3   7       33.76       29.61      0.61 o 
   1  -3   7       77.21       90.73      0.93 o 
   2  -3   7      230.28      229.62      1.98 o 
   3  -3   7        9.48        7.03      0.39 o 
   4  -3   7        3.56        2.31      0.36 o 
   5  -3   7        0.69        0.47      0.42 o 
  -5  -2   7       26.81       25.90      1.00 o 
  -4  -2   7        4.19        3.94      0.43 o 
  -3  -2   7      200.54      213.86      1.75 o 
  -2  -2   7       37.81       26.87      0.57 o 
  -1  -2   7       43.84       48.91      0.65 o 
   0  -2   7       44.96       47.95      0.62 o 
   1  -2   7       33.32       32.91      0.57 o 
   2  -2   7      122.55      114.08      1.27 o 
   3  -2   7      630.48      641.10      6.22 o 
   4  -2   7       41.21       40.69      0.95 o 
   5  -2   7       40.95       40.40      1.59 o 
  -5  -1   7        0.86        0.73      0.43 o 
  -4  -1   7        4.24        4.62      0.35 o 
  -3  -1   7       29.56       28.48      0.64 o 
  -2  -1   7       11.29        8.92      0.60 o 
  -1  -1   7       55.48       52.29      0.70 o 
   0  -1   7      350.61      322.16      2.64 o 
   1  -1   7        0.06       -0.17      0.17 o 
   2  -1   7     1022.48     1006.42      8.12 o 
   3  -1   7        1.16       -0.23      0.62 o 
   4  -1   7        3.12        2.43      0.36 o 
   5  -1   7        0.18       -0.14      0.45 o 
  -5   0   7       23.69       29.83      0.82 o 
  -4   0   7        1.83        1.17      0.35 o 
  -3   0   7        4.58        3.30      0.27 o 
  -2   0   7      197.18      196.81      1.63 o 
  -1   0   7     1009.59     1021.47      8.37 o 
   0   0   7     1601.80     1550.79      9.79 o 
   1   0   7      451.81      444.88      3.38 o 
   2   0   7        1.93        0.09      0.24 o 
   3   0   7       33.58       27.94      1.00 o 
   4   0   7       76.27       77.11      1.19 o 
   5   0   7        5.94        4.99      0.53 o 
  -5   1   7        4.76        4.17      0.43 o 
  -4   1   7       20.98       23.53      0.75 o 
  -3   1   7       88.89       85.82      0.99 o 
  -2   1   7       36.88       32.37      0.62 o 
  -1   1   7      683.52      663.51      4.93 o 
   0   1   7      284.66      243.72      2.38 o 
   1   1   7       99.58      108.51      1.03 o 
   2   1   7      322.74      305.86      2.52 o 
   3   1   7      156.98      160.64      1.79 o 
   4   1   7       11.00        8.42      0.46 o 
   5   1   7        0.26       -0.10      0.38 o 
  -5   2   7        0.99        0.19      0.39 o 
  -4   2   7       25.96       29.15      0.83 o 
  -3   2   7       10.32        8.07      0.47 o 
  -2   2   7      411.27      431.98      3.69 o 
  -1   2   7      121.14      112.32      1.14 o 
   0   2   7       26.37       22.42      0.57 o 
   1   2   7      273.63      258.19      1.98 o 
   2   2   7        6.75        6.23      0.38 o 
   3   2   7      122.43      113.36      1.46 o 
   4   2   7       11.14        8.41      0.48 o 
   5   2   7       29.96       32.00      0.97 o 
  -5   3   7        1.02        1.36      0.40 o 
  -4   3   7       76.43       84.89      1.36 o 
  -3   3   7      355.97      362.98      3.20 o 
  -2   3   7       67.02       62.49      0.93 o 
  -1   3   7      471.75      463.98      3.56 o 
   0   3   7     1023.33     1090.93      9.86 o 
   1   3   7      130.05      106.59      1.05 o 
   2   3   7       76.29       76.47      1.01 o 
   3   3   7       20.27       23.63      0.86 o 
   4   3   7        0.73       -0.06      0.41 o 
   5   3   7        9.18        6.11      0.51 o 
  -5   4   7       26.67       29.99      0.95 o 
  -4   4   7      234.37      241.91      2.75 o 
  -3   4   7      182.58      183.19      1.84 o 
  -2   4   7       54.94       56.40      0.92 o 
  -1   4   7     1910.90     1985.35     14.19 o 
   0   4   7      204.90      204.75      1.66 o 
   1   4   7       46.28       44.47      0.71 o 
   2   4   7       16.05       18.63      0.69 o 
   3   4   7       80.90       74.51      1.24 o 
   4   4   7        0.83        1.36      0.44 o 
  -5   5   7        0.56       -0.52      0.52 o 
  -4   5   7       10.06        8.03      0.51 o 
  -3   5   7       28.82       24.03      0.75 o 
  -2   5   7        8.89        7.87      0.37 o 
  -1   5   7      221.72      233.68      2.04 o 
   0   5   7      158.19      187.28      2.16 o 
   1   5   7      517.23      526.62      3.80 o 
   2   5   7        2.37        2.68      0.29 o 
   3   5   7      284.48      261.08      2.77 o 
   4   5   7       83.16       91.00      1.50 o 
  -5   6   7        1.87        0.68      0.42 o 
  -4   6   7        0.82       -0.32      0.39 o 
  -3   6   7      164.61      169.07      2.17 o 
  -2   6   7      134.41      135.82      1.57 o 
  -1   6   7      121.79      125.54      1.33 o 
   0   6   7      486.78      491.68      3.91 o 
   1   6   7      158.70      163.25      1.53 o 
   2   6   7        5.34        6.02      0.36 o 
   3   6   7        0.02        0.22      0.45 o 
   4   6   7        0.89        0.24      0.58 o 
  -5   7   7       36.76       41.35      1.16 o 
  -4   7   7       84.99       85.53      1.51 o 
  -3   7   7       84.57       87.23      1.51 o 
  -2   7   7        7.75        5.31      0.39 o 
  -1   7   7       14.65       10.79      0.80 o 
   0   7   7       16.87       16.48      0.62 o 
   1   7   7       67.63       73.63      1.03 o 
   2   7   7       32.44       32.10      0.86 o 
   3   7   7       16.39       18.75      1.14 o 
   4   7   7       39.32       41.37      1.97 o 
  -4   8   7      100.42      101.85      1.72 o 
  -3   8   7      212.54      221.59      2.74 o 
  -2   8   7      139.30      141.32      1.51 o 
  -1   8   7       30.37       29.17      0.78 o 
   0   8   7       78.58       78.19      1.47 o 
   1   8   7      604.14      616.06      4.59 o 
   2   8   7       60.16       61.85      1.55 o 
   3   8   7       41.90       50.21      1.60 o 
   4   8   7       76.40       88.33      1.93 o 
  -4   9   7       13.24       10.91      1.42 o 
  -3   9   7       21.15       24.71      1.30 o 
  -2   9   7        1.24        0.25      0.40 o 
  -1   9   7      158.53      160.84      1.90 o 
   0   9   7      315.92      327.40      3.64 o 
   1   9   7      302.86      299.22      2.82 o 
   2   9   7       64.98       60.99      2.15 o 
   3   9   7        0.13       -0.09      0.79 o 
  -4  10   7        3.53        1.31      1.03 o 
  -3  10   7       53.45       57.60      1.42 o 
  -2  10   7        0.14        0.00      0.42 o 
  -1  10   7       65.17       68.99      2.09 o 
   0  10   7        0.17       -0.68      0.68 o 
   1  10   7        0.09       -0.46      0.46 o 
   2  10   7        0.19       -0.11      0.64 o 
   3  10   7       17.46       21.78      1.66 o 
  -4  11   7        3.27        2.03      0.75 o 
  -3  11   7        3.50        1.73      0.58 o 
  -2  11   7       26.74       25.70      1.39 o 
  -1  11   7       19.73       15.50      1.16 o 
   0  11   7        1.40        0.34      0.73 o 
   1  11   7      276.78      290.24      3.30 o 
   2  11   7       28.58       37.50      1.45 o 
  -3  12   7       14.40       11.16      1.00 o 
  -2  12   7        2.68        1.30      0.73 o 
  -1  12   7        2.06       -0.49      0.78 o 
   0  12   7        2.70        1.46      0.78 o 
   1  12   7        7.83        6.20      0.70 o 
   2  12   7        1.42        1.23      0.94 o 
  -3  13   7       72.03       68.80      2.08 o 
  -2  13   7        2.87        2.69      1.27 o 
  -1  13   7        4.60        2.12      0.83 o 
   0  13   7       14.64       12.17      1.04 o 
   1  13   7       19.60       17.96      1.92 o 
  -2  14   7       35.82       40.72      2.62 o 
  -1  14   7        2.04        1.07      0.92 o 
   0  14   7       20.47       21.88      1.65 o 
   0 -14   8       18.97       19.00      2.58 o 
   1 -14   8        1.06        0.71      1.17 o 
  -1 -13   8       33.16       36.32      1.73 o 
   0 -13   8       30.36       34.83      1.70 o 
   1 -13   8       35.89       36.50      2.09 o 
   2 -13   8        7.55        7.93      1.27 o 
  -2 -12   8        9.46        8.51      1.45 o 
  -1 -12   8       51.63       58.53      2.80 o 
   0 -12   8        3.53        2.96      0.80 o 
   1 -12   8        1.46       -0.04      0.70 o 
   2 -12   8        1.18        1.91      0.99 o 
   3 -12   8      117.95      129.67      3.61 o 
  -2 -11   8      162.62      164.17      3.05 o 
  -1 -11   8       71.46       71.87      2.27 o 
   0 -11   8       18.35       18.69      1.37 o 
   1 -11   8      185.49      198.28      3.25 o 
   2 -11   8       34.65       33.14      2.05 o 
   3 -11   8       23.06       21.31      1.42 o 
  -3 -10   8       15.07       19.05      2.12 o 
  -2 -10   8       44.59       45.31      1.70 o 
  -1 -10   8       57.20       54.78      1.70 o 
   0 -10   8      137.42      147.47      2.65 o 
   1 -10   8       18.77       18.47      1.30 o 
   2 -10   8        1.22       -0.30      0.48 o 
   3 -10   8       37.80       36.66      1.50 o 
   4 -10   8        1.55        1.03      0.65 o 
  -3  -9   8       75.61       77.12      2.90 o 
  -2  -9   8        7.24        5.50      0.77 o 
  -1  -9   8       11.97        8.82      0.73 o 
   0  -9   8       18.34       17.62      1.23 o 
   1  -9   8      106.82       91.91      1.65 o 
   2  -9   8      209.94      209.43      2.80 o 
   3  -9   8        2.25        1.99      0.74 o 
   4  -9   8        1.45        0.92      0.60 o 
  -4  -8   8        0.03       -0.88      0.88 o 
  -3  -8   8        3.00        0.92      1.06 o 
  -2  -8   8       63.05       56.66      1.44 o 
  -1  -8   8        2.76        3.07      0.62 o 
   0  -8   8      511.81      511.40      5.56 o 
   1  -8   8      180.54      171.34      2.05 o 
   2  -8   8      166.29      158.05      1.73 o 
   3  -8   8       17.37       13.46      1.22 o 
   4  -8   8       40.38       42.13      1.20 o 
  -4  -7   8       47.81       51.29      1.55 o 
  -3  -7   8       95.49       99.72      1.92 o 
  -2  -7   8      114.66      110.66      2.18 o 
  -1  -7   8      776.76      781.69      6.94 o 
   0  -7   8       42.29       41.80      0.74 o 
   1  -7   8        8.28        7.27      0.42 o 
   2  -7   8        0.04       -0.30      0.30 o 
   3  -7   8       87.25       88.48      1.36 o 
   4  -7   8        2.80        1.06      0.43 o 
  -4  -6   8        1.87        1.46      0.63 o 
  -3  -6   8       53.51       55.49      1.45 o 
  -2  -6   8      110.70      114.36      1.42 o 
  -1  -6   8      475.25      475.78      4.15 o 
   0  -6   8        6.72        2.52      0.40 o 
   1  -6   8       16.89       17.30      0.68 o 
   2  -6   8       67.83       78.13      1.07 o 
   3  -6   8      219.85      214.22      2.31 o 
   4  -6   8      122.95      124.07      1.98 o 
  -4  -5   8       38.27       41.66      1.34 o 
  -3  -5   8        0.84       -0.10      0.40 o 
  -2  -5   8      164.59      164.41      1.75 o 
  -1  -5   8      208.95      208.45      1.73 o 
   0  -5   8      121.53      124.24      1.10 o 
   1  -5   8      616.07      622.13      4.48 o 
   2  -5   8       57.75       51.71      0.81 o 
   3  -5   8       28.96       30.68      0.79 o 
   4  -5   8        0.96       -0.40      0.40 o 
   5  -5   8        2.72        2.21      0.60 o 
  -4  -4   8       11.19        9.95      0.69 o 
  -3  -4   8       56.60       54.29      0.91 o 
  -2  -4   8      545.51      552.62      4.47 o 
  -1  -4   8        0.26       -0.23      0.23 o 
   0  -4   8        6.86        3.13      0.22 o 
   1  -4   8        0.71       -0.01      0.25 o 
   2  -4   8      208.57      207.50      1.73 o 
   3  -4   8      800.46      816.85      7.14 o 
   4  -4   8       24.02       22.45      0.92 o 
   5  -4   8        4.73        2.60      0.57 o 
  -5  -3   8       25.50       26.58      1.28 o 
  -4  -3   8       22.88       23.27      0.95 o 
  -3  -3   8      137.15      138.27      1.41 o 
  -2  -3   8       79.59       75.58      1.04 o 
  -1  -3   8        3.65        3.21      0.25 o 
   0  -3   8      358.29      393.68      2.58 o 
   1  -3   8       11.94        8.90      0.55 o 
   2  -3   8      150.72      157.06      1.52 o 
   3  -3   8        9.87        6.12      0.46 o 
   4  -3   8       13.63        9.90      1.02 o 
   5  -3   8        1.54        1.63      0.52 o 
  -5  -2   8       13.79        9.95      0.58 o 
  -4  -2   8      165.99      179.50      2.09 o 
  -3  -2   8        0.00       -0.26      0.26 o 
  -2  -2   8        0.07       -0.24      0.24 o 
  -1  -2   8       95.08      114.80      1.06 o 
   0  -2   8      399.43      389.99      3.94 o 
   1  -2   8      354.27      324.75      2.50 o 
   2  -2   8      405.49      399.83      3.50 o 
   3  -2   8      306.83      307.89      3.29 o 
   4  -2   8       22.85       21.29      0.87 o 
   5  -2   8        6.29        4.97      0.57 o 
  -5  -1   8       20.85       24.18      0.97 o 
  -4  -1   8       26.76       24.48      0.82 o 
  -3  -1   8       26.59       25.86      0.68 o 
  -2  -1   8      120.19      114.20      1.15 o 
  -1  -1   8      810.71      856.44      5.95 o 
   0  -1   8     1934.63     2016.34     13.23 o 
   1  -1   8        0.73        1.35      0.21 o 
   2  -1   8      588.41      560.64      4.74 o 
   3  -1   8      763.37      774.26      7.50 o 
   4  -1   8       25.07       24.14      0.91 o 
   5  -1   8        0.55       -0.28      0.50 o 
  -5   0   8        2.82        1.69      0.40 o 
  -4   0   8       23.06       26.92      0.88 o 
  -3   0   8      191.35      192.11      1.69 o 
  -2   0   8      177.99      170.00      1.49 o 
  -1   0   8      235.56      255.09      2.01 o 
   0   0   8       57.25       58.12      0.77 o 
   1   0   8        0.19        0.11      0.19 o 
   2   0   8       87.13       80.50      1.02 o 
   3   0   8        0.58       -0.44      0.44 o 
   4   0   8      193.04      198.62      2.18 o 
   5   0   8        0.01       -0.17      0.56 o 
  -5   1   8        0.14        0.18      0.45 o 
  -4   1   8        0.30       -0.28      0.35 o 
  -3   1   8       41.41       41.91      0.73 o 
  -2   1   8       27.19       27.56      0.61 o 
  -1   1   8      547.37      557.75      4.24 o 
   0   1   8       36.02       26.10      0.50 o 
   1   1   8        3.04        1.40      0.22 o 
   2   1   8       72.01       70.52      0.96 o 
   3   1   8       11.86        4.86      0.40 o 
   4   1   8       28.57       26.65      0.98 o 
   5   1   8        0.09       -0.12      0.40 o 
  -5   2   8       62.41       68.59      2.36 o 
  -4   2   8        1.81        1.30      0.36 o 
  -3   2   8        2.83        1.65      0.28 o 
  -2   2   8      150.68      148.88      1.59 o 
  -1   2   8        0.07       -0.20      0.20 o 
   0   2   8       82.20       72.93      0.92 o 
   1   2   8      172.85      186.61      1.56 o 
   2   2   8       71.45       70.26      0.97 o 
   3   2   8        1.85        1.70      0.39 o 
   4   2   8        0.75       -0.15      0.41 o 
   5   2   8        7.77        5.71      0.50 o 
  -5   3   8        7.23        4.11      0.49 o 
  -4   3   8      249.56      268.56      3.02 o 
  -3   3   8      112.64      119.23      1.39 o 
  -2   3   8       20.90       18.09      0.68 o 
  -1   3   8      244.62      239.96      2.06 o 
   0   3   8      144.50      150.93      1.32 o 
   1   3   8       74.48       78.53      0.91 o 
   2   3   8      213.91      185.93      1.78 o 
   3   3   8        9.33        4.54      0.45 o 
   4   3   8        3.54        1.75      0.44 o 
  -5   4   8        1.42        1.24      0.46 o 
  -4   4   8        9.02        6.51      0.50 o 
  -3   4   8      259.44      254.73      2.45 o 
  -2   4   8        2.43        2.15      0.31 o 
  -1   4   8      181.49      179.60      1.67 o 
   0   4   8       25.39       23.42      0.57 o 
   1   4   8      389.43      392.93      2.93 o 
   2   4   8        0.20        0.10      0.31 o 
   3   4   8      165.08      163.23      1.98 o 
   4   4   8        1.56        1.08      0.46 o 
  -5   5   8        0.01        0.03      0.43 o 
  -4   5   8       46.30       41.41      1.14 o 
  -3   5   8        0.00       -0.39      0.39 o 
  -2   5   8      332.55      340.43      3.13 o 
  -1   5   8      102.90      107.20      1.22 o 
   0   5   8       37.58       39.85      0.93 o 
   1   5   8      254.84      272.94      2.20 o 
   2   5   8        0.13       -0.32      0.34 o 
   3   5   8       12.93       13.31      1.38 o 
   4   5   8        4.12        2.78      0.59 o 
  -5   6   8        9.23        6.20      0.56 o 
  -4   6   8        1.13        2.20      0.47 o 
  -3   6   8       13.45        9.66      0.84 o 
  -2   6   8        0.32       -0.02      0.32 o 
  -1   6   8      120.12      119.82      1.33 o 
   0   6   8        3.20        2.70      0.30 o 
   1   6   8       23.75       23.40      0.77 o 
   2   6   8       61.90       53.15      0.79 o 
   3   6   8       46.47       50.46      1.37 o 
   4   6   8       18.61       19.65      1.14 o 
  -5   7   8        1.30        1.49      0.85 o 
  -4   7   8       39.99       35.67      1.17 o 
  -3   7   8       19.18       19.06      0.99 o 
  -2   7   8       21.21       22.89      0.84 o 
  -1   7   8       80.26       86.42      1.27 o 
   0   7   8       44.67       45.91      0.90 o 
   1   7   8      162.89      165.79      1.96 o 
   2   7   8       16.99       14.46      0.76 o 
   3   7   8        1.44        0.34      0.60 o 
   4   7   8        8.75        6.32      0.76 o 
  -4   8   8        1.84        2.94      0.66 o 
  -3   8   8        8.15        8.56      0.58 o 
  -2   8   8        2.10       -0.44      0.44 o 
  -1   8   8        8.68        6.91      0.54 o 
   0   8   8       28.19       27.78      1.07 o 
   1   8   8       18.88       18.83      0.95 o 
   2   8   8       21.51       23.49      1.04 o 
   3   8   8       18.73       15.76      1.73 o 
  -4   9   8       34.70       34.40      2.94 o 
  -3   9   8      101.44      105.36      2.34 o 
  -2   9   8       48.56       51.04      1.26 o 
  -1   9   8      100.80      102.40      1.74 o 
   0   9   8      612.68      631.39      5.62 o 
   1   9   8        0.05       -0.48      0.48 o 
   2   9   8       22.01       19.12      1.21 o 
   3   9   8       35.41       35.32      1.77 o 
  -4  10   8       41.90       41.04      1.70 o 
  -3  10   8        9.63        8.00      0.78 o 
  -2  10   8       21.58       19.98      0.94 o 
  -1  10   8       42.70       47.71      1.42 o 
   0  10   8      101.14      102.13      1.63 o 
   1  10   8        1.56        0.29      0.72 o 
   2  10   8        5.64        5.53      0.74 o 
   3  10   8       78.30       91.41      2.45 o 
  -3  11   8        0.94        0.71      1.13 o 
  -2  11   8       15.76        9.61      0.74 o 
  -1  11   8      412.26      439.13      4.74 o 
   0  11   8      173.61      169.54      2.47 o 
   1  11   8       16.59       14.31      0.93 o 
   2  11   8       38.91       42.77      1.50 o 
  -3  12   8       18.37       11.33      1.49 o 
  -2  12   8        0.02       -0.59      0.59 o 
  -1  12   8       10.45        8.83      1.10 o 
   0  12   8       32.93       32.48      1.37 o 
   1  12   8        9.00        8.53      0.74 o 
   2  12   8       33.10       33.84      1.84 o 
  -2  13   8        6.70        6.32      1.03 o 
  -1  13   8        0.56       -0.67      0.67 o 
   0  13   8        2.23        1.78      0.72 o 
   1  13   8       74.21       79.94      1.66 o 
  -1  14   8        4.97        3.00      0.75 o 
   0  14   8        2.58        2.49      0.78 o 
  -1 -13   9       78.28       83.96      2.30 o 
   0 -13   9       48.32       46.46      1.85 o 
   1 -13   9        0.99        1.45      0.80 o 
   2 -13   9       16.15       19.48      2.12 o 
  -2 -12   9        2.91        3.33      0.88 o 
  -1 -12   9       35.20       30.60      1.63 o 
   0 -12   9        0.21       -0.48      0.75 o 
   1 -12   9      100.47      108.81      2.43 o 
   2 -12   9      176.70      199.14      4.74 o 
   3 -12   9        4.55        8.21      1.27 o 
  -2 -11   9        1.20        1.36      0.80 o 
  -1 -11   9       17.55       12.70      2.05 o 
   0 -11   9        0.62        0.93      0.72 o 
   1 -11   9        0.09       -0.40      0.67 o 
   2 -11   9        0.20        1.13      0.99 o 
   3 -11   9        0.28       -0.92      0.92 o 
  -3 -10   9        9.46        6.09      1.42 o 
  -2 -10   9      132.23      142.00      4.92 o 
  -1 -10   9      140.61      141.22      2.69 o 
   0 -10   9       66.98       70.31      1.88 o 
   1 -10   9        1.08        0.53      0.65 o 
   2 -10   9        2.97        5.21      0.72 o 
   3 -10   9       19.25       17.71      1.34 o 
  -3  -9   9       40.50       42.21      2.55 o 
  -2  -9   9       38.97       37.56      1.55 o 
  -1  -9   9       23.59       22.19      1.15 o 
   0  -9   9      216.83      214.68      3.33 o 
   1  -9   9        5.09        5.44      0.72 o 
   2  -9   9       11.85        8.02      0.60 o 
   3  -9   9       18.60       12.82      2.41 o 
   4  -9   9        2.50        1.41      0.62 o 
  -3  -8   9        6.35        6.44      1.27 o 
  -2  -8   9       24.33       19.57      1.32 o 
  -1  -8   9       38.40       40.73      1.49 o 
   0  -8   9      227.79      234.84      3.48 o 
   1  -8   9      272.50      245.45      3.20 o 
   2  -8   9      158.07      151.62      1.92 o 
   3  -8   9      135.91      131.54      2.43 o 
   4  -8   9       10.53        9.28      0.65 o 
  -4  -7   9       20.05       21.29      1.68 o 
  -3  -7   9       41.23       40.80      1.78 o 
  -2  -7   9       67.91       70.38      1.34 o 
  -1  -7   9      994.28      994.00     10.07 o 
   0  -7   9      522.65      504.51      3.95 o 
   1  -7   9       57.40       48.65      0.97 o 
   2  -7   9       32.14       19.48      0.79 o 
   3  -7   9       39.44       39.85      1.02 o 
   4  -7   9        1.77        1.00      0.40 o 
  -4  -6   9       17.04       14.49      1.06 o 
  -3  -6   9      101.10      102.25      1.89 o 
  -2  -6   9        3.16        1.59      0.45 o 
  -1  -6   9       61.56       55.81      1.08 o 
   0  -6   9      279.11      260.79      2.09 o 
   1  -6   9      228.36      196.56      1.78 o 
   2  -6   9        0.15        0.10      0.28 o 
   3  -6   9        7.71        6.69      0.46 o 
   4  -6   9       16.12       13.13      1.88 o 
  -4  -5   9        5.31        4.62      0.64 o 
  -3  -5   9       60.34       58.30      1.44 o 
  -2  -5   9       90.27       88.62      1.27 o 
  -1  -5   9      567.88      590.98      4.13 o 
   0  -5   9       32.36       32.36      0.67 o 
   1  -5   9       14.13       10.67      0.61 o 
   2  -5   9       73.00       79.26      1.09 o 
   3  -5   9      106.22      118.21      2.76 o 
   4  -5   9       24.88       25.33      1.02 o 
  -4  -4   9        1.41        1.15      0.58 o 
  -3  -4   9        9.21        8.47      0.51 o 
  -2  -4   9       71.61       79.11      1.18 o 
  -1  -4   9      125.23      120.07      1.20 o 
   0  -4   9       50.99       47.80      0.68 o 
   1  -4   9      497.83      494.21      4.34 o 
   2  -4   9      218.44      215.95      2.01 o 
   3  -4   9      156.94      164.31      2.20 o 
   4  -4   9        0.46       -0.22      0.40 o 
  -4  -3   9       21.56       25.23      1.16 o 
  -3  -3   9      701.59      714.22      8.09 o 
  -2  -3   9       49.12       44.58      0.99 o 
  -1  -3   9      188.73      165.69      1.52 o 
   0  -3   9       50.69       55.51      0.69 o 
   1  -3   9      364.58      346.65      2.90 o 
   2  -3   9      167.43      167.98      1.98 o 
   3  -3   9        0.48       -0.38      0.38 o 
   4  -3   9       36.85       39.13      1.07 o 
   5  -3   9        3.11        1.83      0.54 o 
  -5  -2   9       15.71       18.18      1.30 o 
  -4  -2   9        0.49        0.70      0.44 o 
  -3  -2   9        1.02       -0.25      0.30 o 
  -2  -2   9      529.16      529.21      3.90 o 
  -1  -2   9      165.39      171.28      1.42 o 
   0  -2   9      187.12      175.32      1.41 o 
   1  -2   9       91.13       81.40      1.02 o 
   2  -2   9        1.44        0.85      0.32 o 
   3  -2   9        4.64        3.64      0.45 o 
   4  -2   9       94.89      102.25      1.65 o 
   5  -2   9        0.44        0.30      0.52 o 
  -5  -1   9       18.90       22.59      1.30 o 
  -4  -1   9       24.45       24.25      0.85 o 
  -3  -1   9       79.69       86.10      1.07 o 
  -2  -1   9      174.12      169.40      1.58 o 
  -1  -1   9      485.97      514.91      3.75 o 
   0  -1   9      745.16      735.35      4.49 o 
   1  -1   9      114.56      105.35      1.17 o 
   2  -1   9       29.84       29.26      0.81 o 
   3  -1   9       37.64       35.99      1.03 o 
   4  -1   9        7.33        6.71      0.50 o 
   5  -1   9        2.13        0.99      0.55 o 
  -5   0   9        0.01       -0.09      0.42 o 
  -4   0   9       28.73       29.72      0.94 o 
  -3   0   9        0.00       -0.29      0.29 o 
  -2   0   9      126.56      133.61      1.30 o 
  -1   0   9       35.83       38.38      0.71 o 
   0   0   9      305.09      283.83      4.17 o 
   1   0   9       10.56       10.47      0.64 o 
   2   0   9     1522.55     1520.48     12.21 o 
   3   0   9      183.71      179.38      2.25 o 
   4   0   9       48.31       50.45      1.19 o 
  -5   1   9        1.46        0.48      0.47 o 
  -4   1   9       11.55        8.01      0.55 o 
  -3   1   9       35.22       36.21      0.73 o 
  -2   1   9      387.50      405.62      3.36 o 
  -1   1   9        1.15        0.81      0.23 o 
   0   1   9       78.76       77.64      0.82 o 
   1   1   9      257.30      254.23      2.30 o 
   2   1   9        1.22       -0.43      0.43 o 
   3   1   9      219.23      204.10      2.24 o 
   4   1   9       18.88       11.02      0.95 o 
  -5   2   9        1.26        0.90      0.47 o 
  -4   2   9       11.30        8.59      0.53 o 
  -3   2   9       12.36        9.14      0.47 o 
  -2   2   9      109.88      108.02      1.36 o 
  -1   2   9        1.52        0.82      0.24 o 
   0   2   9      548.60      533.04      4.11 o 
   1   2   9        7.94        5.14      0.33 o 
   2   2   9        3.25       -0.27      0.30 o 
   3   2   9      103.11      102.50      1.99 o 
   4   2   9        3.42        2.51      0.46 o 
  -5   3   9        9.90        6.98      0.71 o 
  -4   3   9      110.63      115.08      1.76 o 
  -3   3   9      218.24      211.85      2.16 o 
  -2   3   9        7.29        4.55      0.37 o 
  -1   3   9      437.93      427.06      3.40 o 
   0   3   9        0.55       -0.19      0.19 o 
   1   3   9       43.49       47.49      0.85 o 
   2   3   9       85.13       71.73      1.05 o 
   3   3   9        3.61        2.55      0.44 o 
   4   3   9        8.70        6.00      0.53 o 
  -5   4   9       17.95       17.66      1.00 o 
  -4   4   9       65.47       57.39      1.31 o 
  -3   4   9        5.87        4.94      0.47 o 
  -2   4   9      173.61      168.38      1.83 o 
  -1   4   9       26.72       28.07      0.71 o 
   0   4   9      144.10      154.79      1.39 o 
   1   4   9      207.02      200.45      1.91 o 
   2   4   9        1.70        0.67      0.34 o 
   3   4   9       53.85       43.77      1.13 o 
   4   4   9       44.02       45.21      1.36 o 
  -5   5   9       55.16       58.80      1.36 o 
  -4   5   9       66.94       64.08      1.36 o 
  -3   5   9       17.39       19.74      0.99 o 
  -2   5   9        0.61       -0.20      0.35 o 
  -1   5   9      293.82      325.66      3.36 o 
   0   5   9        7.96        8.64      0.37 o 
   1   5   9        7.28        4.03      0.37 o 
   2   5   9       60.16       40.97      0.92 o 
   3   5   9        0.66       -0.14      0.53 o 
   4   5   9        0.17        0.08      0.58 o 
  -4   6   9       14.47        9.38      0.60 o 
  -3   6   9        1.44        0.91      0.43 o 
  -2   6   9       22.80       24.96      0.89 o 
  -1   6   9       62.80       64.67      1.12 o 
   0   6   9       27.29       23.70      0.74 o 
   1   6   9       18.44       10.99      0.56 o 
   2   6   9       11.42        8.22      0.55 o 
   3   6   9        0.21       -0.33      0.57 o 
   4   6   9       39.21       39.98      1.43 o 
  -4   7   9        2.39        1.82      0.65 o 
  -3   7   9       52.86       61.33      1.39 o 
  -2   7   9      391.36      405.70      3.76 o 
  -1   7   9       47.51       47.35      0.92 o 
   0   7   9        7.32        5.66      0.63 o 
   1   7   9       43.39       39.03      1.04 o 
   2   7   9       67.86       58.19      1.28 o 
   3   7   9       66.82       73.64      1.84 o 
  -4   8   9       44.42       41.15      1.58 o 
  -3   8   9        0.15       -0.30      0.74 o 
  -2   8   9        0.05       -0.45      0.45 o 
  -1   8   9       88.92       96.22      1.37 o 
   0   8   9       97.00       95.69      1.66 o 
   1   8   9       72.67       80.73      1.39 o 
   2   8   9       63.37       65.45      1.55 o 
   3   8   9        1.82        1.67      0.84 o 
  -4   9   9        1.64        0.92      0.66 o 
  -3   9   9        4.05        3.81      0.71 o 
  -2   9   9       17.30       18.20      1.02 o 
  -1   9   9        2.64        1.54      0.66 o 
   0   9   9        3.76        2.38      0.60 o 
   1   9   9        0.40       -0.29      0.56 o 
   2   9   9       57.25       59.38      1.53 o 
   3   9   9        7.25        5.02      0.95 o 
  -4  10   9       50.13       47.18      1.68 o 
  -3  10   9        9.83        6.89      0.89 o 
  -2  10   9        4.16        3.08      0.71 o 
  -1  10   9      132.54      132.76      2.53 o 
   0  10   9        2.53        2.16      0.63 o 
   1  10   9        1.81        1.86      0.66 o 
   2  10   9       19.54       25.61      1.31 o 
  -3  11   9        0.92        0.14      1.13 o 
  -2  11   9      104.36      106.74      2.44 o 
  -1  11   9      179.08      187.49      2.64 o 
   0  11   9       44.40       42.56      1.41 o 
   1  11   9      118.52      125.56      2.23 o 
   2  11   9       10.54        8.27      1.03 o 
  -3  12   9        2.63        1.49      1.27 o 
  -2  12   9       28.80       33.50      2.48 o 
  -1  12   9       31.04       31.72      1.40 o 
   0  12   9        2.71        0.06      0.69 o 
   1  12   9       10.70        9.65      0.86 o 
  -2  13   9       50.21       52.78      5.70 o 
  -1  13   9       27.02       23.36      1.34 o 
   0  13   9       13.43       10.92      1.12 o 
   1  13   9        4.16        3.19      0.80 o 
   0 -13  10       22.37       24.81      1.63 o 
   1 -13  10       30.54       31.36      1.70 o 
  -1 -12  10       17.48       13.88      1.81 o 
   0 -12  10      103.85      103.54      2.43 o 
   1 -12  10       42.20       44.29      1.77 o 
   2 -12  10       15.21       18.13      2.05 o 
  -2 -11  10        0.32       -0.19      0.77 o 
  -1 -11  10        0.26        0.09      0.75 o 
   0 -11  10       39.28       44.01      1.65 o 
   1 -11  10      115.68      129.92      2.60 o 
   2 -11  10        0.10        0.00      0.99 o 
   3 -11  10        1.08        1.06      0.99 o 
  -2 -10  10        0.00       -0.56      0.77 o 
  -1 -10  10       16.91       13.22      0.98 o 
   0 -10  10        2.09        2.21      0.75 o 
   1 -10  10       26.24       29.07      1.42 o 
   2 -10  10      114.53      108.99      3.19 o 
   3 -10  10        3.37        2.27      0.99 o 
  -3  -9  10       14.62       11.83      1.49 o 
  -2  -9  10        0.36       -0.70      0.70 o 
  -1  -9  10       40.20       38.86      1.52 o 
   0  -9  10      112.57      117.31      2.35 o 
   1  -9  10       42.67       49.31      1.60 o 
   2  -9  10        7.32        4.52      0.57 o 
   3  -9  10        3.64        1.25      0.56 o 
  -3  -8  10       29.43       31.37      2.34 o 
  -2  -8  10       64.99       66.31      1.82 o 
  -1  -8  10      380.18      378.44      4.46 o 
   0  -8  10       12.85        9.40      0.83 o 
   1  -8  10      378.08      375.19      5.34 o 
   2  -8  10        6.80        7.44      0.48 o 
   3  -8  10        0.26       -0.29      0.51 o 
   4  -8  10        0.04       -0.65      0.65 o 
  -3  -7  10        0.65       -0.42      0.85 o 
  -2  -7  10       77.07       72.69      1.85 o 
  -1  -7  10        1.36        1.45      0.58 o 
   0  -7  10        0.60       -0.45      0.45 o 
   1  -7  10      107.09      102.54      1.38 o 
   2  -7  10       35.76       32.29      0.91 o 
   3  -7  10        1.72        2.30      0.53 o 
   4  -7  10        0.47       -0.54      0.61 o 
  -4  -6  10       15.45       12.71      1.11 o 
  -3  -6  10       17.44       18.52      1.50 o 
  -2  -6  10       15.22       13.89      1.25 o 
  -1  -6  10      229.24      241.99      3.11 o 
   0  -6  10        5.60        1.66      0.83 o 
   1  -6  10        0.28       -0.27      0.39 o 
   2  -6  10      284.54      256.32      2.86 o 
   3  -6  10       29.25       33.87      1.18 o 
   4  -6  10       24.38       27.26      1.36 o 
  -4  -5  10       11.58        8.10      0.79 o 
  -3  -5  10        0.67       -0.55      0.55 o 
  -2  -5  10      926.54      966.37     11.28 o 
  -1  -5  10       32.84       26.76      0.86 o 
   0  -5  10      312.06      296.77      2.52 o 
   1  -5  10        3.53        5.63      0.38 o 
   2  -5  10        6.64        4.52      0.37 o 
   3  -5  10        5.04        3.65      0.49 o 
   4  -5  10        0.00        0.73      0.46 o 
  -4  -4  10       10.57        8.52      1.43 o 
  -3  -4  10       52.64       54.82      1.45 o 
  -2  -4  10       57.11       58.14      1.34 o 
  -1  -4  10       18.37       13.39      1.13 o 
   0  -4  10      602.47      628.20      4.32 o 
   1  -4  10       43.32       40.37      0.89 o 
   2  -4  10        6.52        6.78      0.37 o 
   3  -4  10        3.89        2.66      0.45 o 
   4  -4  10        2.40        2.24      0.48 o 
  -4  -3  10        5.25        3.66      1.05 o 
  -3  -3  10       16.76       19.39      1.06 o 
  -2  -3  10       11.79        9.07      0.46 o 
  -1  -3  10       14.82       12.32      0.57 o 
   0  -3  10      217.40      238.45      2.01 o 
   1  -3  10       35.77       40.83      0.83 o 
   2  -3  10     1399.14     1416.42     11.47 o 
   3  -3  10       21.05       18.28      0.97 o 
   4  -3  10       47.10       55.52      1.26 o 
  -4  -2  10       27.08       25.56      1.17 o 
  -3  -2  10      107.63      114.27      1.68 o 
  -2  -2  10        6.64        4.62      0.35 o 
  -1  -2  10        2.95        1.33      0.24 o 
   0  -2  10       19.35       18.05      0.56 o 
   1  -2  10        8.18        6.91      0.44 o 
   2  -2  10       18.47       16.64      0.82 o 
   3  -2  10        0.11       -0.39      0.39 o 
   4  -2  10        0.47        0.65      0.45 o 
  -4  -1  10       68.25       67.01      1.88 o 
  -3  -1  10        4.94        4.46      0.55 o 
  -2  -1  10       86.03       82.92      1.03 o 
  -1  -1  10       58.85       65.40      0.90 o 
   0  -1  10       89.39       91.14      0.89 o 
   1  -1  10      330.01      322.42      2.76 o 
   2  -1  10     1158.94     1170.78      9.56 o 
   3  -1  10        8.96        6.90      0.50 o 
   4  -1  10       26.15       24.91      1.05 o 
  -4   0  10        5.80        5.43      0.54 o 
  -3   0  10       18.32       19.08      0.69 o 
  -2   0  10       30.79       29.78      0.78 o 
  -1   0  10      381.94      405.84      3.08 o 
   0   0  10      182.49      174.77      1.44 o 
   1   0  10     1299.00     1293.21      9.72 o 
   2   0  10      124.50      113.35      1.46 o 
   3   0  10        5.82        4.14      0.53 o 
   4   0  10       12.32        9.31      0.59 o 
  -5   1  10        0.00        0.35      0.99 o 
  -4   1  10        8.93        7.47      0.57 o 
  -3   1  10       38.12       43.32      0.94 o 
  -2   1  10       10.19        7.05      0.40 o 
  -1   1  10       59.58       57.40      0.86 o 
   0   1  10      323.72      329.01      2.22 o 
   1   1  10        4.01        2.18      0.37 o 
   2   1  10       35.30       29.71      0.92 o 
   3   1  10       12.20       10.63      2.02 o 
   4   1  10        9.56        8.19      0.54 o 
  -5   2  10       12.96       11.00      1.31 o 
  -4   2  10       20.76       18.15      1.02 o 
  -3   2  10        0.24       -0.40      0.40 o 
  -2   2  10      383.29      389.17      3.55 o 
  -1   2  10       45.71       42.97      0.81 o 
   0   2  10       58.25       54.03      0.80 o 
   1   2  10        2.52        0.44      0.34 o 
   2   2  10       26.66       26.63      0.80 o 
   3   2  10      202.83      193.96      2.25 o 
   4   2  10        1.97        1.28      0.54 o 
  -4   3  10        8.03        6.48      0.54 o 
  -3   3  10       36.99       34.36      1.09 o 
  -2   3  10      113.95      119.13      1.51 o 
  -1   3  10        0.07       -0.02      0.26 o 
   0   3  10       16.25       15.14      0.60 o 
   1   3  10        9.75        6.93      0.40 o 
   2   3  10      138.75      150.99      1.63 o 
   3   3  10       41.70       39.61      1.12 o 
   4   3  10       16.38       18.64      1.17 o 
  -4   4  10      104.46      100.90      1.72 o 
  -3   4  10       13.13       17.53      1.00 o 
  -2   4  10       39.71       37.35      0.94 o 
  -1   4  10      209.51      216.25      2.22 o 
   0   4  10      717.84      701.10      9.65 o 
   1   4  10       13.72       13.06      1.01 o 
   2   4  10       42.52       37.16      0.92 o 
   3   4  10       37.20       31.38      1.21 o 
   4   4  10        2.20        1.15      0.60 o 
  -4   5  10        6.94        5.49      0.66 o 
  -3   5  10       12.83        8.66      0.56 o 
  -2   5  10      252.59      267.77      2.67 o 
  -1   5  10        7.94        6.47      0.42 o 
   0   5  10        5.79        4.70      0.33 o 
   1   5  10        3.66        3.08      0.43 o 
   2   5  10      132.23      123.56      1.69 o 
   3   5  10        0.18       -0.58      0.58 o 
   4   5  10        7.70        6.12      0.69 o 
  -4   6  10        1.01        2.12      0.61 o 
  -3   6  10        2.15       -0.15      0.74 o 
  -2   6  10       56.87       61.47      1.47 o 
  -1   6  10        0.12       -0.34      0.41 o 
   0   6  10       52.17       51.23      1.14 o 
   1   6  10        0.29        0.03      0.43 o 
   2   6  10      297.11      285.62      2.99 o 
   3   6  10        8.46        7.09      0.70 o 
  -4   7  10        0.25       -0.89      0.89 o 
  -3   7  10       24.42       22.85      1.42 o 
  -2   7  10      156.79      167.49      2.26 o 
  -1   7  10        5.37        3.99      0.66 o 
   0   7  10        0.27       -0.48      0.48 o 
   1   7  10        1.43       -0.02      0.52 o 
   2   7  10        1.30       -0.28      0.58 o 
   3   7  10       44.48       52.33      1.87 o 
  -4   8  10        4.60        3.12      1.06 o 
  -3   8  10        0.15       -0.32      0.63 o 
  -2   8  10       12.46        8.84      0.62 o 
  -1   8  10       95.92      104.06      2.12 o 
   0   8  10       96.75       99.59      1.70 o 
   1   8  10        0.94       -0.55      0.55 o 
   2   8  10        1.16        0.13      0.62 o 
   3   8  10        0.51       -0.29      0.79 o 
  -4   9  10        0.03        0.82      0.71 o 
  -3   9  10        0.01       -0.81      0.99 o 
  -2   9  10       38.60       42.04      1.54 o 
  -1   9  10        1.43        0.77      0.68 o 
   0   9  10       45.27       42.25      1.30 o 
   1   9  10       14.61       12.39      0.80 o 
   2   9  10       63.97       76.91      2.80 o 
   3   9  10        0.14       -0.29      0.85 o 
  -3  10  10        0.47       -0.14      1.13 o 
  -2  10  10      153.68      169.01      2.95 o 
  -1  10  10      112.33      120.65      2.47 o 
   0  10  10      270.00      272.22      4.08 o 
   1  10  10        2.95        2.31      0.70 o 
   2  10  10        8.33        8.16      1.02 o 
  -3  11  10        1.43        0.00      1.27 o 
  -2  11  10       17.37       14.71      2.20 o 
  -1  11  10      167.91      177.00      3.15 o 
   0  11  10        8.79        9.12      0.95 o 
   1  11  10       29.85       36.08      1.44 o 
   2  11  10        7.13        6.02      0.98 o 
  -2  12  10        3.30        2.55      1.35 o 
  -1  12  10      104.06      101.74      3.97 o 
   0  12  10       34.08       39.47      1.84 o 
   1  12  10       21.29       24.36      1.63 o 
  -1  13  10        1.53        1.50      0.85 o 
   0  13  10       33.49       35.17      1.76 o 
  -1 -12  11       20.38       24.77      1.74 o 
   0 -12  11       40.81       42.25      1.77 o 
   1 -12  11        0.09       -0.31      0.77 o 
   2 -12  11        5.18        6.23      1.27 o 
  -1 -11  11       28.93       31.92      1.88 o 
   0 -11  11       27.39       22.36      1.50 o 
   1 -11  11        0.82        0.08      0.75 o 
   2 -11  11       22.71       29.67      2.12 o 
  -2 -10  11       15.91       12.11      1.56 o 
  -1 -10  11       37.51       35.95      1.65 o 
   0 -10  11      122.88      137.77      2.70 o 
   1 -10  11       69.10       72.82      2.05 o 
   2 -10  11       57.12       65.51      2.55 o 
   3 -10  11        1.97        1.91      0.99 o 
  -2  -9  11        0.09       -0.44      0.85 o 
  -1  -9  11       27.50       30.63      1.47 o 
   0  -9  11        0.18        0.12      0.70 o 
   1  -9  11      106.26      118.57      2.69 o 
   2  -9  11       27.04       18.91      1.77 o 
   3  -9  11        3.42        1.95      0.75 o 
  -3  -8  11       35.29       39.94      2.55 o 
  -2  -8  11        5.55        4.61      0.82 o 
  -1  -8  11        2.14        2.01      0.71 o 
   0  -8  11       37.08       35.99      1.47 o 
   1  -8  11        1.44        1.67      0.70 o 
   2  -8  11        7.99        7.08      0.54 o 
   3  -8  11       78.97       82.05      2.13 o 
  -3  -7  11        3.26        1.50      0.94 o 
  -2  -7  11       84.60       88.66      2.76 o 
  -1  -7  11        9.04        5.49      0.68 o 
   0  -7  11      105.22       95.13      1.77 o 
   1  -7  11      180.96      156.80      2.31 o 
   2  -7  11        0.97       -0.11      0.49 o 
   3  -7  11       48.70       46.72      1.63 o 
   4  -7  11        2.41        1.51      0.70 o 
  -3  -6  11       23.16       23.08      1.59 o 
  -2  -6  11      359.88      374.26      5.03 o 
  -1  -6  11       39.91       34.49      1.26 o 
   0  -6  11       65.33       58.98      1.26 o 
   1  -6  11      115.15      117.65      2.03 o 
   2  -6  11      334.11      334.67      4.92 o 
   3  -6  11        0.01       -0.06      0.59 o 
   4  -6  11        0.13        0.31      0.65 o 
  -4  -5  11       21.79       14.52      1.49 o 
  -3  -5  11        2.98        2.89      0.89 o 
  -2  -5  11       25.75       27.31      1.23 o 
  -1  -5  11       98.79       94.08      2.33 o 
   0  -5  11      311.03      291.06      3.14 o 
   1  -5  11       28.68       16.98      0.89 o 
   2  -5  11       18.40       10.32      0.63 o 
   3  -5  11      117.93      125.74      3.65 o 
   4  -5  11      239.40      283.34      4.07 o 
  -4  -4  11        0.00       -0.07      0.66 o 
  -3  -4  11        5.55        3.35      0.61 o 
  -2  -4  11      188.23      190.90      2.30 o 
  -1  -4  11       27.63       23.27      1.22 o 
   0  -4  11        6.74        4.58      0.56 o 
   1  -4  11        0.21        0.01      0.31 o 
   2  -4  11       31.89       30.91      0.81 o 
   3  -4  11        0.15        0.23      0.45 o 
   4  -4  11        4.35        2.10      0.67 o 
  -4  -3  11       55.02       53.36      1.73 o 
  -3  -3  11       18.63       22.56      1.14 o 
  -2  -3  11        8.39        5.40      0.51 o 
  -1  -3  11      195.58      189.99      2.18 o 
   0  -3  11       53.14       47.43      0.85 o 
   1  -3  11        0.03       -0.18      0.34 o 
   2  -3  11       23.76       23.23      0.87 o 
   3  -3  11        1.76        1.26      0.46 o 
   4  -3  11      143.62      159.15      2.69 o 
  -4  -2  11       29.33       33.08      1.74 o 
  -3  -2  11      181.76      198.22      2.64 o 
  -2  -2  11       90.64       87.62      1.22 o 
  -1  -2  11        0.93        0.01      0.28 o 
   0  -2  11        4.54        3.84      0.31 o 
   1  -2  11      720.80      729.45      5.74 o 
   2  -2  11      364.50      384.58      3.56 o 
   3  -2  11       16.98       16.48      1.00 o 
   4  -2  11       12.43       10.32      0.85 o 
  -4  -1  11        3.49        2.42      0.66 o 
  -3  -1  11        1.78        0.14      0.58 o 
  -2  -1  11       66.48       66.26      0.96 o 
  -1  -1  11      121.49      129.32      1.49 o 
   0  -1  11      100.90      102.04      1.15 o 
   1  -1  11      379.59      375.75      3.19 o 
   2  -1  11      116.42      115.17      1.53 o 
   3  -1  11        7.08        4.56      0.50 o 
   4  -1  11       15.71       13.08      1.81 o 
  -4   0  11       74.57       84.12      1.98 o 
  -3   0  11      103.72      102.07      2.08 o 
  -2   0  11       72.41       74.91      1.13 o 
  -1   0  11      256.82      250.34      2.33 o 
   0   0  11      579.25      574.87      4.21 o 
   1   0  11        5.25        3.21      0.35 o 
   2   0  11      193.44      189.14      2.07 o 
   3   0  11       14.55       13.09      1.14 o 
   4   0  11        6.38        5.70      0.72 o 
  -4   1  11        0.08       -0.59      0.61 o 
  -3   1  11      142.35      147.43      1.95 o 
  -2   1  11       78.65       82.09      1.18 o 
  -1   1  11       80.91       87.87      1.19 o 
   0   1  11       31.18       27.99      0.65 o 
   1   1  11      172.69      167.44      1.82 o 
   2   1  11       53.16       54.36      1.12 o 
   3   1  11      185.14      205.65      2.64 o 
   4   1  11        4.30        2.64      0.85 o 
  -4   2  11       27.91       31.88      1.43 o 
  -3   2  11       72.37       65.81      1.31 o 
  -2   2  11       32.64       33.08      0.93 o 
  -1   2  11        3.60        2.19      0.35 o 
   0   2  11       45.76       43.47      0.79 o 
   1   2  11      633.38      627.90      5.44 o 
   2   2  11        0.10       -0.31      0.39 o 
   3   2  11        3.49        1.62      0.72 o 
   4   2  11       17.82       28.69      1.25 o 
  -4   3  11        0.06       -0.58      0.58 o 
  -3   3  11       41.12       39.62      1.50 o 
  -2   3  11       15.40       13.63      1.39 o 
  -1   3  11       41.25       37.47      0.93 o 
   0   3  11       21.72       20.73      0.82 o 
   1   3  11      137.61      120.13      2.22 o 
   2   3  11      191.22      182.23      2.11 o 
   3   3  11       51.20       47.23      1.38 o 
   4   3  11        1.05        0.75      0.60 o 
  -4   4  11       11.39        6.80      0.73 o 
  -3   4  11       66.82       73.01      1.83 o 
  -2   4  11       26.95       30.49      1.05 o 
  -1   4  11      314.50      333.10      3.65 o 
   0   4  11        2.04        1.37      0.59 o 
   1   4  11        8.56        5.21      0.79 o 
   2   4  11       56.74       48.46      1.15 o 
   3   4  11        0.14       -0.45      0.55 o 
   4   4  11        0.51        0.08      0.63 o 
  -4   5  11       62.33       61.32      1.73 o 
  -3   5  11       12.40        8.37      0.75 o 
  -2   5  11        0.04       -0.01      0.44 o 
  -1   5  11        2.28        0.47      0.43 o 
   0   5  11       65.82       65.16      1.67 o 
   1   5  11      150.95      128.84      1.70 o 
   2   5  11      108.00      109.58      1.95 o 
   3   5  11        1.64        0.15      0.59 o 
  -4   6  11        5.90        5.68      0.73 o 
  -3   6  11       77.56       79.09      3.05 o 
  -2   6  11      100.70      107.64      1.78 o 
  -1   6  11       21.22       18.90      1.38 o 
   0   6  11      119.56      115.90      3.41 o 
   1   6  11       20.30       19.35      1.06 o 
   2   6  11        8.26        3.08      0.73 o 
   3   6  11        0.07       -0.01      0.79 o 
  -4   7  11        1.08        0.52      0.66 o 
  -3   7  11        2.84        1.41      0.66 o 
  -2   7  11        5.09        4.77      0.71 o 
  -1   7  11       11.76        9.35      0.80 o 
   0   7  11        0.14       -0.78      0.78 o 
   1   7  11      119.53      113.70      1.89 o 
   2   7  11       34.34       34.42      1.54 o 
   3   7  11        1.31        0.41      0.79 o 
  -4   8  11        1.20        1.62      0.75 o 
  -3   8  11       17.44       11.61      1.35 o 
  -2   8  11        1.68        1.39      0.68 o 
  -1   8  11       11.11        9.17      0.82 o 
   0   8  11       84.45       90.89      2.76 o 
   1   8  11       19.20       19.71      1.14 o 
   2   8  11        1.72        0.93      0.66 o 
   3   8  11        3.69        3.66      0.95 o 
  -3   9  11        0.11        0.07      1.13 o 
  -2   9  11        5.79        5.83      1.45 o 
  -1   9  11       37.20       37.94      1.56 o 
   0   9  11       24.23       23.61      1.48 o 
   1   9  11        1.98        1.22      0.66 o 
   2   9  11       23.07       22.10      1.95 o 
  -3  10  11       35.48       32.86      2.48 o 
  -2  10  11       59.23       62.73      1.90 o 
  -1  10  11       10.86        8.20      0.92 o 
   0  10  11       11.56       10.84      0.99 o 
   1  10  11       47.97       48.23      1.79 o 
   2  10  11        0.54        0.45      0.85 o 
  -3  11  11        4.91        3.05      1.35 o 
  -2  11  11       23.36       32.01      2.55 o 
  -1  11  11        4.19        2.91      0.85 o 
   0  11  11       19.78       18.07      1.95 o 
   1  11  11        0.00       -0.78      0.78 o 
  -2  12  11       91.74      100.00      3.61 o 
  -1  12  11       20.93       13.70      1.09 o 
   0  12  11        0.23       -0.35      1.20 o 
   0 -12  12       20.94       13.62      1.10 o 
   1 -12  12       24.99       23.72      2.12 o 
  -1 -11  12        2.80        0.91      0.85 o 
   0 -11  12        3.30        2.75      0.85 o 
   1 -11  12      174.76      207.71      5.81 o 
   2 -11  12       63.46       72.59      2.83 o 
  -2 -10  12       26.07       27.30      1.67 o 
  -1 -10  12        5.41        3.03      0.85 o 
   0 -10  12        0.02       -0.71      0.71 o 
   1 -10  12        0.05       -0.70      0.70 o 
   2 -10  12       12.81       10.34      1.27 o 
  -2  -9  12        3.06        1.68      1.31 o 
  -1  -9  12       47.46       45.26      1.69 o 
   0  -9  12       97.67       99.77      2.27 o 
   1  -9  12        5.64        5.15      0.80 o 
   2  -9  12       12.82       11.61      1.27 o 
   3  -9  12        7.21        6.16      1.13 o 
  -3  -8  12       10.71        8.71      1.49 o 
  -2  -8  12       20.78       16.59      1.49 o 
  -1  -8  12       84.90       93.93      2.17 o 
   0  -8  12        4.60        2.02      0.99 o 
   1  -8  12       13.53       13.39      0.95 o 
   2  -8  12       16.17       12.18      1.20 o 
   3  -8  12       30.81       38.38      2.12 o 
  -3  -7  12       30.89       28.36      1.88 o 
  -2  -7  12        0.00        0.17      0.71 o 
  -1  -7  12       59.35       54.62      1.70 o 
   0  -7  12       33.76       32.75      1.27 o 
   1  -7  12       52.13       46.80      1.34 o 
   2  -7  12       48.99       41.78      2.05 o 
   3  -7  12        3.64        2.92      0.75 o 
  -3  -6  12       34.91       37.36      1.77 o 
  -2  -6  12      172.69      175.27      5.38 o 
  -1  -6  12      265.58      278.09      3.54 o 
   0  -6  12       57.01       46.44      1.37 o 
   1  -6  12       43.55       40.81      1.26 o 
   2  -6  12        3.09        2.84      0.54 o 
   3  -6  12       26.57       26.80      1.46 o 
  -3  -5  12       63.76       62.80      1.95 o 
  -2  -5  12        0.76       -0.66      0.66 o 
  -1  -5  12      189.39      197.24      2.74 o 
   0  -5  12      464.93      430.11      4.33 o 
   1  -5  12        8.93       10.64      1.26 o 
   2  -5  12        7.71        7.58      0.60 o 
   3  -5  12        5.01        4.95      0.72 o 
   4  -5  12        0.02       -0.15      0.74 o 
  -4  -4  12       22.53       23.23      2.20 o 
  -3  -4  12        0.33       -0.11      0.81 o 
  -2  -4  12       20.59       17.94      2.40 o 
  -1  -4  12       30.61       27.75      1.18 o 
   0  -4  12      145.42      145.32      2.54 o 
   1  -4  12       85.36       75.48      1.50 o 
   2  -4  12        3.71        3.54      0.52 o 
   3  -4  12       34.28       39.20      2.34 o 
   4  -4  12        8.56        8.93      0.77 o 
  -4  -3  12        3.52        2.12      1.20 o 
  -3  -3  12       54.52       60.61      3.79 o 
  -2  -3  12        0.39       -0.44      0.44 o 
  -1  -3  12       78.86       79.23      1.62 o 
   0  -3  12        0.78       -0.68      0.68 o 
   1  -3  12        1.42        0.53      0.45 o 
   2  -3  12       24.58       25.17      1.09 o 
   3  -3  12       72.36       79.48      1.90 o 
   4  -3  12        0.34       -0.30      0.62 o 
  -4  -2  12       39.73       43.86      1.68 o 
  -3  -2  12       94.07      104.05      3.79 o 
  -2  -2  12       54.14       51.46      1.01 o 
  -1  -2  12        2.83        1.86      0.57 o 
   0  -2  12        0.31       -0.30      0.47 o 
   1  -2  12       59.83       63.66      1.57 o 
   2  -2  12        0.16       -0.39      0.46 o 
   3  -2  12       24.95       26.42      1.45 o 
   4  -2  12        0.45       -0.38      0.62 o 
  -4  -1  12       70.88       73.37      1.95 o 
  -3  -1  12       60.12       60.81      1.75 o 
  -2  -1  12       53.66       53.80      1.38 o 
  -1  -1  12      395.52      385.49      3.75 o 
   0  -1  12        0.16       -0.46      0.46 o 
   1  -1  12      569.93      585.74      5.31 o 
   2  -1  12       46.03       46.57      1.24 o 
   3  -1  12       82.75       91.33      5.70 o 
   4  -1  12        2.04        0.89      0.67 o 
  -4   0  12        0.38       -0.65      0.66 o 
  -3   0  12        2.20        1.07      0.63 o 
  -2   0  12       16.36       14.17      1.12 o 
  -1   0  12       46.68       46.89      1.08 o 
   0   0  12        7.97        6.57      0.48 o 
   1   0  12      920.99      933.60      8.09 o 
   2   0  12       11.72        8.73      0.60 o 
   3   0  12        6.40        5.35      0.72 o 
   4   0  12       11.54       10.46      0.83 o 
  -4   1  12        2.19        1.09      0.66 o 
  -3   1  12       54.84       55.27      1.68 o 
  -2   1  12       11.06        8.04      0.52 o 
  -1   1  12        3.19        2.59      0.50 o 
   0   1  12      161.57      165.87      2.34 o 
   1   1  12      868.16      894.57     11.25 o 
   2   1  12       13.70       12.02      1.18 o 
   3   1  12       18.65       18.01      1.38 o 
   4   1  12        5.16        6.50      0.72 o 
  -4   2  12       12.58        9.00      0.82 o 
  -3   2  12        7.41        5.75      0.73 o 
  -2   2  12        0.58       -0.23      0.40 o 
  -1   2  12       14.93       12.55      1.02 o 
   0   2  12      213.03      225.61      2.82 o 
   1   2  12       34.53       26.87      2.23 o 
   2   2  12       32.99       33.82      1.16 o 
   3   2  12        7.64        8.56      0.77 o 
   4   2  12       34.02       39.01      2.27 o 
  -4   3  12        1.65        0.65      0.66 o 
  -3   3  12       42.41       49.16      2.05 o 
  -2   3  12       51.49       52.89      1.27 o 
  -1   3  12      180.16      186.28      2.40 o 
   0   3  12        3.64        1.54      0.65 o 
   1   3  12       13.62       10.39      0.83 o 
   2   3  12      241.83      240.42      3.29 o 
   3   3  12        9.14        5.63      0.71 o 
  -4   4  12        1.65        1.09      0.68 o 
  -3   4  12       77.00       83.04      2.03 o 
  -2   4  12        0.18       -0.04      0.46 o 
  -1   4  12       13.48       12.21      2.62 o 
   0   4  12       79.54       68.80      1.88 o 
   1   4  12       10.41        9.95      0.80 o 
   2   4  12        4.91        3.49      0.54 o 
   3   4  12       11.27       12.29      1.49 o 
  -4   5  12        5.82        3.80      0.73 o 
  -3   5  12       75.36       75.71      1.95 o 
  -2   5  12        8.65        7.40      0.58 o 
  -1   5  12       21.20       14.83      2.09 o 
   0   5  12       11.75        7.80      0.81 o 
   1   5  12       48.16       49.76      1.29 o 
   2   5  12       34.18       33.42      1.26 o 
   3   5  12       41.45       48.19      1.79 o 
  -4   6  12        0.44       -0.36      0.66 o 
  -3   6  12        8.15        6.62      0.78 o 
  -2   6  12       71.74       76.15      1.87 o 
  -1   6  12       25.12       24.11      1.88 o 
   0   6  12        2.43        0.51      1.13 o 
   1   6  12       29.49       24.25      1.14 o 
   2   6  12       14.17       10.58      0.86 o 
   3   6  12        3.29        3.01      0.85 o 
  -4   7  12        0.04        0.28      1.13 o 
  -3   7  12       13.55        9.99      1.42 o 
  -2   7  12       17.62       16.63      3.26 o 
  -1   7  12      101.90      107.89      2.25 o 
   0   7  12       54.25       48.96      1.64 o 
   1   7  12        5.07        3.56      0.80 o 
   2   7  12        7.73        6.69      0.74 o 
   3   7  12       31.64       33.57      2.20 o 
  -3   8  12        7.69        7.65      1.35 o 
  -2   8  12        3.41        0.58      0.85 o 
  -1   8  12        0.02       -0.66      0.66 o 
   0   8  12        1.69        0.77      0.78 o 
   1   8  12        6.34        3.46      0.82 o 
   2   8  12        7.91        6.90      0.97 o 
  -3   9  12       84.18       83.49      3.19 o 
  -2   9  12        0.72        0.89      0.73 o 
  -1   9  12        1.61        1.22      1.27 o 
   0   9  12        0.71        1.23      0.78 o 
   1   9  12       11.10        7.57      0.92 o 
   2   9  12       27.26       28.04      2.20 o 
  -3  10  12       10.32        8.07      1.49 o 
  -2  10  12        0.96        1.04      0.78 o 
  -1  10  12        5.73        5.20      0.88 o 
   0  10  12        0.48        0.53      0.80 o 
   1  10  12       12.75       12.30      2.05 o 
  -2  11  12      140.45      140.36      4.18 o 
  -1  11  12        0.00       -0.80      0.80 o 
   0  11  12        9.67        9.50      1.02 o 
   1  11  12       67.73       74.00      5.24 o 
  -1  12  12        2.60        2.05      0.90 o 
   0 -11  13       41.15       44.25      1.83 o 
   1 -11  13       69.14       66.56      2.07 o 
  -1 -10  13        9.59        9.70      1.66 o 
   0 -10  13       57.90       61.54      4.07 o 
   1 -10  13        4.83        4.17      0.88 o 
   2 -10  13        1.35        0.50      1.06 o 
  -2  -9  13        5.54        3.72      0.87 o 
  -1  -9  13      121.31      127.92      2.68 o 
   0  -9  13       59.23       74.17      2.07 o 
   1  -9  13       17.93       19.43      1.46 o 
   2  -9  13        0.00       -0.78      0.99 o 
  -2  -8  13        4.83        2.89      1.24 o 
  -1  -8  13       23.88       28.02      1.49 o 
   0  -8  13       38.57       36.79      1.59 o 
   1  -8  13       71.48       73.23      3.47 o 
   2  -8  13        7.87        6.87      1.13 o 
   3  -8  13       15.00       18.34      1.91 o 
  -2  -7  13       55.44       57.00      2.87 o 
  -1  -7  13        0.62        0.59      0.75 o 
   0  -7  13      269.83      287.73      3.67 o 
   1  -7  13        2.02        1.30      0.70 o 
   2  -7  13        0.02       -0.42      0.85 o 
   3  -7  13       46.72       54.03      2.34 o 
  -3  -6  13       10.80        7.86      1.42 o 
  -2  -6  13        1.17        0.27      0.71 o 
  -1  -6  13        3.48        1.83      0.65 o 
   0  -6  13       13.64       11.26      0.79 o 
   1  -6  13       48.47       43.64      2.23 o 
   2  -6  13      111.21      110.69      3.12 o 
   3  -6  13        0.45       -0.07      0.85 o 
  -3  -5  13       23.66       27.27      2.41 o 
  -2  -5  13       73.49       74.58      3.22 o 
  -1  -5  13        0.69       -0.59      0.59 o 
   0  -5  13      152.73      138.74      2.20 o 
   1  -5  13       56.39       47.63      1.59 o 
   2  -5  13        5.83        3.82      0.70 o 
   3  -5  13       42.65       46.47      1.88 o 
  -3  -4  13      168.53      179.03      4.46 o 
  -2  -4  13       18.32       15.89      1.70 o 
  -1  -4  13      119.00      108.47      1.95 o 
   0  -4  13       15.81       14.34      1.19 o 
   1  -4  13       12.05        9.08      0.80 o 
   2  -4  13        4.57        2.93      0.54 o 
   3  -4  13        0.26       -0.20      0.62 o 
  -3  -3  13        5.36        3.12      1.27 o 
  -2  -3  13       42.30       44.27      2.76 o 
  -1  -3  13      189.68      204.50      2.82 o 
   0  -3  13       10.76        8.46      0.76 o 
   1  -3  13      137.09      148.81      2.60 o 
   2  -3  13       36.90       37.60      1.25 o 
   3  -3  13      175.17      199.73      4.36 o 
  -4  -2  13       16.41       12.53      1.49 o 
  -3  -2  13       14.85       10.41      1.35 o 
  -2  -2  13       20.43       22.13      1.18 o 
  -1  -2  13        6.53        3.99      0.63 o 
   0  -2  13        4.38        3.55      0.55 o 
   1  -2  13      203.02      212.11      3.94 o 
   2  -2  13       57.38       61.22      1.74 o 
   3  -2  13      251.84      276.03      4.92 o 
   4  -2  13       18.22       20.61      1.84 o 
  -4  -1  13       25.66       23.37      2.20 o 
  -3  -1  13        0.27       -0.57      1.06 o 
  -2  -1  13      100.83      106.64      1.93 o 
  -1  -1  13      102.12       99.53      1.81 o 
   0  -1  13        3.96        2.04      0.55 o 
   1  -1  13        3.27        2.50      0.55 o 
   2  -1  13       12.79       10.03      0.64 o 
   3  -1  13        7.45        4.09      0.72 o 
   4  -1  13        0.69       -0.71      0.92 o 
  -4   0  13        1.68        1.91      1.20 o 
  -3   0  13       13.17        9.18      0.83 o 
  -2   0  13       39.35       42.26      1.34 o 
  -1   0  13       32.03       25.83      1.16 o 
   0   0  13       23.32       20.02      2.19 o 
   1   0  13       15.28       12.59      3.72 o 
   2   0  13       14.10       15.30      1.72 o 
   3   0  13       20.22       21.26      1.50 o 
  -4   1  13       18.54       20.90      1.48 o 
  -3   1  13        3.53        0.96      0.64 o 
  -2   1  13       10.94       10.66      0.72 o 
  -1   1  13      120.99      121.53      1.96 o 
   0   1  13     1642.23     1692.78     16.51 o 
   1   1  13        0.94        2.27      0.65 o 
   2   1  13        0.13       -0.45      0.49 o 
   3   1  13       76.07       81.07      2.06 o 
  -4   2  13       29.94       28.72      1.55 o 
  -3   2  13        0.43       -0.63      0.63 o 
  -2   2  13       24.31       24.47      1.18 o 
  -1   2  13      119.79      119.25      1.99 o 
   0   2  13      133.48      135.01      2.08 o 
   1   2  13       29.70       29.98      1.39 o 
   2   2  13       74.86       76.18      1.60 o 
   3   2  13       38.68       47.60      1.66 o 
  -4   3  13       24.15       21.42      1.45 o 
  -3   3  13        9.37        7.85      0.78 o 
  -2   3  13        0.44       -0.47      0.56 o 
  -1   3  13      385.59      398.37      4.56 o 
   0   3  13      142.83      138.44      2.12 o 
   1   3  13        1.83        1.10      0.65 o 
   2   3  13       18.10       20.06      1.36 o 
   3   3  13        0.00        0.00      0.92 o 
  -4   4  13       22.12       20.40      2.12 o 
  -3   4  13       18.35       18.34      2.12 o 
  -2   4  13       25.19       20.58      1.31 o 
  -1   4  13       39.19       41.32      1.54 o 
   0   4  13       79.09       77.96      1.92 o 
   1   4  13       19.69       20.64      1.34 o 
   2   4  13        2.29        1.26      0.70 o 
   3   4  13        1.01        0.34      0.79 o 
  -4   5  13       10.74        7.29      1.35 o 
  -3   5  13       18.17       24.64      2.12 o 
  -2   5  13       14.08        9.29      0.82 o 
  -1   5  13       72.47       72.09      1.90 o 
   0   5  13      154.42      154.53      2.73 o 
   1   5  13       35.69       37.11      1.77 o 
   2   5  13        1.82        0.44      0.62 o 
   3   5  13        0.53        1.69      0.85 o 
  -3   6  13       61.74       61.26      2.76 o 
  -2   6  13        9.62        7.18      1.13 o 
  -1   6  13        2.49        1.54      0.73 o 
   0   6  13       20.88       18.11      2.48 o 
   1   6  13      181.09      170.46      4.00 o 
   2   6  13       28.22       25.87      2.34 o 
   3   6  13        3.81        1.85      0.89 o 
  -3   7  13        0.32       -0.57      1.20 o 
  -2   7  13       23.40       22.78      1.40 o 
  -1   7  13       23.00       22.50      1.77 o 
   0   7  13       47.77       46.01      1.69 o 
   1   7  13       48.24       51.50      1.79 o 
   2   7  13        9.42        9.84      1.27 o 
  -3   8  13        9.98        6.44      1.42 o 
  -2   8  13        2.57        1.60      0.81 o 
  -1   8  13        0.60        0.13      0.73 o 
   0   8  13       35.96       37.41      1.61 o 
   1   8  13        0.69       -0.12      0.78 o 
   2   8  13       25.13       25.99      2.05 o 
  -3   9  13        0.05       -0.78      1.27 o 
  -2   9  13        0.00       -0.99      1.06 o 
  -1   9  13       37.30       35.14      1.63 o 
   0   9  13        4.49        2.73      0.83 o 
   1   9  13        2.59        1.52      1.10 o 
  -2  10  13        9.92        9.06      1.56 o 
  -1  10  13        1.37        0.93      0.80 o 
   0  10  13        1.39       -0.50      0.82 o 
   1  10  13        8.16        7.55      0.97 o 
  -1  11  13       24.15       28.04      1.65 o 
   0  11  13        8.04        7.69      1.04 o 
   0 -10  14        0.52        0.02      1.42 o 
   1 -10  14       18.78       21.09      1.56 o 
  -1  -9  14       19.16       17.62      2.37 o 
   0  -9  14       34.80       43.64      1.79 o 
   1  -9  14       62.99       78.09      3.12 o 
   2  -9  14        4.35        3.12      1.13 o 
  -2  -8  14        0.72        0.45      0.78 o 
  -1  -8  14        5.95        5.74      0.90 o 
   0  -8  14       20.61       18.35      2.02 o 
   1  -8  14        0.24        0.31      0.75 o 
   2  -8  14       68.34       80.24      2.83 o 
  -2  -7  14        4.54        4.44      0.83 o 
  -1  -7  14        9.73        6.09      0.87 o 
   0  -7  14        8.64        8.81      0.78 o 
   1  -7  14       39.67       44.69      1.64 o 
   2  -7  14       35.81       37.89      2.12 o 
  -2  -6  14        1.73        0.27      0.78 o 
  -1  -6  14        5.33        5.07      0.82 o 
   0  -6  14       76.91       76.57      1.72 o 
   1  -6  14       50.88       51.67      2.34 o 
   2  -6  14        1.90        1.13      0.92 o 
   3  -6  14        0.60       -0.07      0.92 o 
  -3  -5  14       98.86      109.98      3.68 o 
  -2  -5  14        3.93        4.22      0.82 o 
  -1  -5  14       48.67       44.33      1.45 o 
   0  -5  14       18.05       11.91      0.82 o 
   1  -5  14       41.12       40.34      4.50 o 
   2  -5  14       27.58       30.17      1.91 o 
   3  -5  14       18.39       17.85      1.84 o 
  -3  -4  14        7.42        3.47      1.35 o 
  -2  -4  14        9.69        9.72      0.92 o 
  -1  -4  14        0.49        0.20      0.64 o 
   0  -4  14       12.70        6.65      0.69 o 
   1  -4  14       11.09        8.27      0.82 o 
   2  -4  14       64.79       65.65      2.48 o 
   3  -4  14       75.45       89.37      2.90 o 
  -3  -3  14        1.04       -0.92      1.27 o 
  -2  -3  14       33.32       33.81      1.77 o 
  -1  -3  14      278.12      280.38      3.59 o 
   0  -3  14        8.79        9.35      0.73 o 
   1  -3  14        0.37        0.11      0.65 o 
   2  -3  14       23.70       26.63      1.84 o 
   3  -3  14        4.09        3.61      0.99 o 
  -3  -2  14        1.79        0.07      1.20 o 
  -2  -2  14       49.67       55.31      1.91 o 
  -1  -2  14        9.36        6.95      0.72 o 
   0  -2  14       10.18        8.17      0.69 o 
   1  -2  14       43.76       44.18      1.56 o 
   2  -2  14       30.01       33.87      1.44 o 
   3  -2  14       33.07       37.89      2.12 o 
  -3  -1  14        0.39        0.14      1.20 o 
  -2  -1  14        1.79        1.39      0.73 o 
  -1  -1  14       18.46       13.19      0.96 o 
   0  -1  14        0.75       -0.07      0.54 o 
   1  -1  14       44.37       52.34      1.64 o 
   2  -1  14       50.80       52.42      1.67 o 
   3  -1  14       30.31       35.48      2.05 o 
  -3   0  14        0.17       -1.13      1.13 o 
  -2   0  14       25.46       24.66      1.25 o 
  -1   0  14       11.16        9.39      0.72 o 
   0   0  14       40.51       38.34      1.84 o 
   1   0  14       83.89       86.28      2.00 o 
   2   0  14       25.48       30.77      1.47 o 
   3   0  14        1.31        0.42      0.92 o 
  -3   1  14       29.18       28.26      2.27 o 
  -2   1  14      189.35      188.91      2.73 o 
  -1   1  14        1.62        0.93      0.72 o 
   0   1  14       32.52       41.37      2.17 o 
   1   1  14       18.26       19.30      1.36 o 
   2   1  14        2.01        0.68      0.70 o 
   3   1  14        7.29        6.80      1.13 o 
  -3   2  14        3.38        2.48      1.20 o 
  -2   2  14       25.79       25.10      1.26 o 
  -1   2  14        0.58        0.10      0.61 o 
   0   2  14      158.57      169.93      3.81 o 
   1   2  14      107.81      114.92      3.72 o 
   2   2  14      128.92      139.26      4.04 o 
   3   2  14        0.06       -0.42      0.92 o 
  -3   3  14        0.07        0.07      1.13 o 
  -2   3  14        2.47        2.26      0.83 o 
  -1   3  14       29.23       32.08      1.32 o 
   0   3  14        0.44        0.29      0.58 o 
   1   3  14        3.10        2.56      0.71 o 
   2   3  14       36.36       35.12      1.59 o 
   3   3  14       26.30       35.27      2.12 o 
  -3   4  14        2.89        0.57      1.20 o 
  -2   4  14       51.99       57.25      1.79 o 
  -1   4  14        0.47       -0.21      0.68 o 
   0   4  14        0.26       -0.66      0.66 o 
   1   4  14        0.04       -0.08      0.71 o 
   2   4  14        2.38        2.34      1.06 o 
   3   4  14       53.00       62.46      2.62 o 
  -3   5  14        3.38        2.34      1.20 o 
  -2   5  14       12.64       10.60      1.31 o 
  -1   5  14        1.62        0.18      1.35 o 
   0   5  14        5.00        5.23      0.82 o 
   1   5  14      121.38      130.84      2.63 o 
   2   5  14       15.25       11.69      1.27 o 
  -3   6  14       33.57       31.02      2.34 o 
  -2   6  14        5.32        3.02      0.78 o 
  -1   6  14       20.49       15.90      1.17 o 
   0   6  14       30.04       29.92      1.54 o 
   1   6  14      161.96      167.28      5.67 o 
   2   6  14       15.73       17.28      1.91 o 
  -3   7  14        4.32        2.69      1.27 o 
  -2   7  14        1.03       -0.44      0.75 o 
  -1   7  14       27.89       27.41      1.91 o 
   0   7  14        0.55        0.60      0.78 o 
   1   7  14        1.21        1.13      0.82 o 
   2   7  14        0.40       -0.21      1.06 o 
  -2   8  14        1.14       -0.75      0.75 o 
  -1   8  14       39.86       45.90      1.81 o 
   0   8  14      106.35      100.37      2.40 o 
   1   8  14       19.35       13.20      1.07 o 
  -2   9  14        9.69        6.87      1.49 o 
  -1   9  14       61.09       70.30      2.11 o 
   0   9  14        5.65        4.88      0.94 o 
   1   9  14        1.97        0.82      0.87 o 
  -1  10  14        0.08       -0.81      0.81 o 
   0  10  14       13.75       12.00      1.24 o 
   0  -9  15       12.81       12.02      1.07 o 
  -1  -8  15       71.74       77.05      2.17 o 
   0  -8  15       38.16       37.03      1.66 o 
   1  -8  15        8.52        7.00      0.95 o 
  -1  -7  15        9.30        9.23      0.97 o 
   0  -7  15        0.01       -0.73      0.73 o 
   1  -7  15       18.15       14.90      2.30 o 
   2  -7  15       30.92       30.59      2.12 o 
  -2  -6  15       68.21       75.47      2.14 o 
  -1  -6  15        2.93        2.82      0.83 o 
   0  -6  15       11.80        8.96      0.80 o 
   1  -6  15        9.22        6.56      1.81 o 
   2  -6  15       39.83       44.97      2.34 o 
  -2  -5  15       28.23       31.06      1.61 o 
  -1  -5  15        0.99        0.10      0.73 o 
   0  -5  15       15.23       15.45      1.02 o 
   1  -5  15        0.43        0.47      0.81 o 
   2  -5  15        6.51        6.02      1.13 o 
  -2  -4  15       63.34       72.69      2.05 o 
  -1  -4  15      203.08      218.38      3.55 o 
   0  -4  15        5.67        3.86      0.70 o 
   1  -4  15        7.05        8.46      0.85 o 
   2  -4  15        9.92        7.22      1.13 o 
   3  -4  15        1.65        1.20      0.99 o 
  -3  -3  15       16.50       10.55      1.56 o 
  -2  -3  15       15.28       15.05      1.19 o 
  -1  -3  15        1.63        0.82      0.65 o 
   0  -3  15       13.80       10.82      0.78 o 
   1  -3  15       55.48       55.22      1.98 o 
   2  -3  15       63.10       70.39      2.62 o 
   3  -3  15       10.21        9.49      1.20 o 
  -3  -2  15        0.07       -1.20      1.20 o 
  -2  -2  15       57.48       57.59      1.81 o 
  -1  -2  15        2.44        1.62      0.64 o 
   0  -2  15       48.18       52.68      1.53 o 
   1  -2  15       14.17       10.63      0.87 o 
   2  -2  15       14.48       16.64      1.77 o 
   3  -2  15        1.37        0.50      0.99 o 
  -3  -1  15        0.04       -1.20      1.20 o 
  -2  -1  15        5.32        4.68      0.82 o 
  -1  -1  15        7.02        5.27      0.71 o 
   0  -1  15        5.56        5.30      0.78 o 
   1  -1  15        9.29        8.61      0.85 o 
   2  -1  15        1.58        1.35      0.99 o 
   3  -1  15        7.82        5.10      1.13 o 
  -3   0  15       52.56       57.58      2.76 o 
  -2   0  15       51.83       51.94      1.74 o 
  -1   0  15        0.22       -0.71      0.71 o 
   0   0  15       21.82       20.75      1.39 o 
   1   0  15        1.25        0.42      0.66 o 
   2   0  15      296.51      331.71      6.59 o 
   3   0  15        0.02       -0.07      0.99 o 
  -3   1  15        1.16        0.71      1.27 o 
  -2   1  15        0.36       -0.26      0.73 o 
  -1   1  15       41.07       37.73      2.56 o 
   0   1  15       79.74       81.59      2.05 o 
   1   1  15        8.51        5.89      0.85 o 
   2   1  15       98.41      106.94      3.26 o 
   3   1  15       24.19       24.93      1.98 o 
  -3   2  15       34.57       33.57      2.34 o 
  -2   2  15       36.19       33.66      1.56 o 
  -1   2  15      198.65      209.12      2.95 o 
   0   2  15      300.42      307.47      8.32 o 
   1   2  15        2.17        2.34      0.77 o 
   2   2  15        4.84        3.26      1.13 o 
   3   2  15        8.86        8.00      1.20 o 
  -3   3  15        5.66        0.57      1.27 o 
  -2   3  15       89.27       92.67      2.25 o 
  -1   3  15      306.00      333.32      4.10 o 
   0   3  15        6.80        5.72      0.87 o 
   1   3  15        5.97        4.86      0.82 o 
   2   3  15      122.76      136.89      3.75 o 
  -3   4  15        0.07       -1.20      1.20 o 
  -2   4  15       20.23       25.22      1.56 o 
  -1   4  15      184.37      187.01      2.78 o 
   0   4  15        0.04       -1.03      1.27 o 
   1   4  15       14.62       10.83      0.97 o 
   2   4  15       28.39       31.59      2.12 o 
  -3   5  15        0.20       -1.20      1.20 o 
  -2   5  15       44.05       50.13      1.79 o 
  -1   5  15        2.98        0.58      0.78 o 
   0   5  15        0.03       -0.73      0.73 o 
   1   5  15        7.15        6.08      0.88 o 
   2   5  15        1.58        1.91      1.06 o 
  -2   6  15       37.03       37.94      2.16 o 
  -1   6  15        7.17        4.90      0.87 o 
   0   6  15        8.57        9.98      0.97 o 
   1   6  15        3.01        2.64      1.06 o 
   2   6  15       12.55       17.99      2.05 o 
  -2   7  15        0.45       -0.78      0.78 o 
  -1   7  15       17.22       14.94      1.77 o 
   0   7  15       11.24       10.48      1.02 o 
   1   7  15        0.01        0.23      0.82 o 
  -2   8  15        6.47        2.41      1.42 o 
  -1   8  15        1.14        1.11      0.89 o 
   0   8  15        0.07        1.41      0.83 o 
   1   8  15        0.31       -0.51      1.03 o 
  -1   9  15        0.52        0.43      0.86 o 
   0   9  15        0.12       -0.92      1.06 o 
  -1  -7  16        5.51        2.71      0.88 o 
   0  -7  16       16.69       13.23      1.07 o 
   1  -7  16       23.61       21.46      1.53 o 
  -1  -6  16       49.82       59.12      2.12 o 
   0  -6  16        0.12       -0.24      0.89 o 
   1  -6  16       57.92       73.71      2.10 o 
  -2  -5  16        0.81        1.37      0.83 o 
  -1  -5  16        2.74        2.87      0.83 o 
   0  -5  16       13.62       10.36      1.13 o 
   1  -5  16        0.43        0.01      0.77 o 
   2  -5  16       34.95       46.88      2.41 o 
  -2  -4  16        0.23       -0.40      0.81 o 
  -1  -4  16       42.60       42.83      1.74 o 
   0  -4  16       11.89        8.21      0.92 o 
   1  -4  16        6.92        5.49      0.87 o 
   2  -4  16       21.86       25.92      2.05 o 
  -2  -3  16        3.89        2.48      0.80 o 
  -1  -3  16       30.72       30.56      1.58 o 
   0  -3  16       41.46       41.67      4.11 o 
   1  -3  16        3.35        4.32      0.82 o 
   2  -3  16        0.99        0.42      0.99 o 
  -2  -2  16       20.21       20.65      1.50 o 
  -1  -2  16        0.16       -0.63      0.63 o 
   0  -2  16        6.37        4.18      0.82 o 
   1  -2  16        0.23       -0.71      0.71 o 
   2  -2  16       24.05       31.37      2.12 o 
  -2  -1  16       18.01       20.79      1.54 o 
  -1  -1  16        2.12        1.23      0.67 o 
   0  -1  16       40.77       43.29      1.84 o 
   1  -1  16       54.46       59.28      3.51 o 
   2  -1  16       12.72       10.34      1.27 o 
  -2   0  16        8.70        7.42      0.90 o 
  -1   0  16        3.99        1.67      1.04 o 
   0   0  16       12.82       11.38      0.92 o 
   1   0  16        0.16       -0.28      0.71 o 
   2   0  16       15.23       17.28      1.84 o 
  -3   1  16        5.48        3.33      1.42 o 
  -2   1  16        2.96        2.35      0.80 o 
  -1   1  16       51.37       53.65      1.76 o 
   0   1  16        9.59        6.39      0.87 o 
   1   1  16        8.19        7.28      0.90 o 
   2   1  16        6.56        3.97      1.13 o 
  -2   2  16       33.42       39.55      1.71 o 
  -1   2  16       54.45       61.18      1.90 o 
   0   2  16       48.38       52.55      1.79 o 
   1   2  16       79.08       94.58      2.30 o 
   2   2  16        3.22        2.27      1.06 o 
  -2   3  16       24.62       23.12      1.54 o 
  -1   3  16        4.66        4.28      0.88 o 
   0   3  16        6.27        5.16      0.88 o 
   1   3  16        0.02       -0.73      0.73 o 
   2   3  16       12.90       11.05      1.35 o 
  -2   4  16       29.73       33.52      1.69 o 
  -1   4  16       46.78       49.99      1.83 o 
   0   4  16       12.95       12.40      1.02 o 
   1   4  16       48.58       56.90      2.12 o 
   2   4  16        6.43        5.52      1.20 o 
  -2   5  16      115.83      124.72      5.95 o 
  -1   5  16       16.44       10.53      0.99 o 
   0   5  16       37.80       45.08      1.85 o 
   1   5  16        1.59        0.17      0.87 o 
  -2   6  16        0.03       -0.78      1.35 o 
  -1   6  16        4.56        3.44      0.88 o 
   0   6  16        1.01        1.06      0.83 o 
   1   6  16       39.78       41.32      1.81 o 
  -1   7  16        4.21        2.27      0.88 o 
   0   7  16        0.93        0.85      0.85 o 
  -1  -5  17        2.89        2.82      1.17 o 
   0  -5  17       58.33       63.23      2.05 o 
   1  -5  17       26.52       27.09      1.59 o 
  -1  -4  17        2.10        1.84      1.63 o 
   0  -4  17        1.42        0.75      0.83 o 
   1  -4  17       36.96       42.56      3.86 o 
  -1  -3  17        0.90        1.39      0.80 o 
   0  -3  17        1.56        0.81      0.78 o 
   1  -3  17       58.12       63.70      3.12 o 
  -2  -2  17       46.71       53.52      1.90 o 
  -1  -2  17        4.10        2.24      0.85 o 
   0  -2  17        0.10       -0.41      0.75 o 
   1  -2  17        3.78        2.80      0.82 o 
  -2  -1  17        1.75        0.00      0.80 o 
  -1  -1  17        4.91        3.81      0.83 o 
   0  -1  17       19.83       23.41      1.55 o 
   1  -1  17       11.78       12.05      0.99 o 
   2  -1  17       34.23       38.10      2.27 o 
  -2   0  17        9.69        7.76      0.97 o 
  -1   0  17        5.69        5.31      0.87 o 
   0   0  17        1.77       -0.01      0.75 o 
   1   0  17       12.75       11.71      1.00 o 
  -2   1  17        5.98        5.17      0.88 o 
  -1   1  17        1.59        1.95      0.80 o 
   0   1  17       30.56       34.71      1.69 o 
   1   1  17       12.16       11.85      1.81 o 
  -2   2  17        1.92       -0.34      0.80 o 
  -1   2  17       50.77       55.48      1.92 o 
   0   2  17        2.38        2.93      0.83 o 
   1   2  17        1.39        0.34      0.83 o 
  -2   3  17       61.08       63.25      3.29 o 
  -1   3  17        5.18        4.79      0.88 o 
   0   3  17       19.80       24.13      1.61 o 
   1   3  17      216.30      252.78     11.54 o 
  -1   4  17       54.17       59.55      2.02 o 
   0   4  17        0.96        0.89      0.85 o 
   1   4  17        4.94        4.75      0.97 o 
  -1   5  17        0.44       -0.29      0.85 o 
   0   5  17        1.08        0.56      0.85 o 
   0  -2  18        7.07        5.52      0.95 o 
  -1  -1  18       12.92       10.48      1.04 o 
   0  -1  18        0.06       -0.25      0.80 o 
  -1   0  18        0.41        0.18      0.83 o 
   0   0  18        2.79        1.92      0.83 o 
  -1   1  18        2.85        2.27      0.88 o 
   0   1  18        0.12       -0.47      0.80 o 
  -1   2  18       24.62       25.28      2.12 o 
   0   2  18        4.92        2.99      0.88 o 
                                                 
